# Supplementary material for: Heterozygous Knockout of ARID4B Using CRISPR/Cas9 Attenuates Some Aggressive Phenotypes in a Breast Cancer Cell Line
Source: Genes (Basel). 2023 Dec 6;14(12):2184. doi: 10.3390/genes14122184 (PMC10743217; doi:10.3390/genes14122184)
Supplement: Supplementary file 1 [file genes-14-02184-s001.zip]

Archive with 3 entries (3 files):
- Supplementary Figures ARID4B.pdf
- Supplementary-ARID4B-DEG-ALL.xlsx
- Supplementary-EnrichR-Pathways.xlsx
