# Supplementary material for: Heterozygous Knockout of ARID4B Using CRISPR/Cas9 Attenuates Some Aggressive Phenotypes in a Breast Cancer Cell Line
Source: Genes (Basel). 2023 Dec 6;14(12):2184. doi: 10.3390/genes14122184 (PMC10743217; doi:10.3390/genes14122184)
Supplement: Supplementary file 1 [file genes-14-02184-s001.zip › Supplementary-ARID4B-DEG-ALL.xlsx]

## Sheet: Sheet1
Order	Gene Symbol	NegCtrl Read Counts	Clone-3 Read Counts	Clone-10 Read Counts	Clone-21 Read Counts	NegCtrl Normalized Counts	Clone-3 Normalized Counts	Clone-10 Normalized Counts	Clone-21 Normalized Counts	Clone-3 Fold Change	Clone-10 Fold Change	Clone-21 Fold Change	Average Fold Change	Max Expression	Any Read Counts >= 20	All Fold Changes >= 1	All Folds Changes <= -1	Fold DEG	+ DEG	- DEG	Gene Name
31	SAMD11	167	39	54	46	139	37.9	57.2	56	-1.87482	-1.281	-1.31159	-1.48913	2.14301	TRUE	FALSE	TRUE	-1.48913		SAMD11	sterile alpha motif domain containing 11
32	NOC2L	346	215	188	79	287.9	208.7	199	96.2	-0.464137	-0.532799	-1.58146	-0.859465	2.45924	TRUE	FALSE	FALSE	0
33	KLHL17	108	71	73	38	89.9	69	77.3	46.3	-0.381725	-0.217853	-0.957309	-0.518962	1.95376	TRUE	FALSE	FALSE	0
34	PLEKHN1	13	9	9	5	10.9	8.8	9.6	6.2	-0.308753	-0.183222	-0.813988	-0.435321	1.03743	FALSE	FALSE	FALSE	0
37	ISG15	61	28	30	39	50.8	27.3	31.8	47.5	-0.895928	-0.675802	-0.096901	-0.55621	1.70586	TRUE	FALSE	FALSE	0
38	AGRN	1588	2568	2304	681	1320.9	2491.9	2438.2	828.4	0.915725	0.884295	-0.673122	0.375633	3.39653	TRUE	FALSE	FALSE	0
40	C1orf159	14	26	12	11	11.7	25.3	12.8	13.5	1.11263	0.129635	0.206451	0.482905	1.40312	TRUE	FALSE	FALSE	0
46	TNFRSF18	10	12	17	0	8.4	11.7	18.1	0.1	0.478047	1.10753	-6.39232	-1.60225	1.25768	FALSE	FALSE	FALSE	0
48	SDF4	953	922	1070	798	792.8	894.8	1132.4	970.7	0.174608	0.514355	0.292069	0.327011	3.054	TRUE	FALSE	FALSE	0
49	B3GALT6	90	107	84	118	75	103.9	89	143.6	0.470233	0.246915	0.937093	0.551414	2.15715	TRUE	FALSE	FALSE	0
51	UBE2J2	232	136	142	126	193.1	132.1	150.4	153.4	-0.547718	-0.360544	-0.33205	-0.413437	2.28578	TRUE	FALSE	FALSE	0
53	ACAP3	346	170	228	183	287.9	165.1	241.4	222.7	-0.802228	-0.254142	-0.370466	-0.475612	2.45924	TRUE	FALSE	FALSE	0
55	PUSL1	155	74	80	104	129	71.9	84.8	126.6	-0.843307	-0.605235	-0.0270937	-0.491879	2.11059	TRUE	FALSE	FALSE	0
56	CPSF3L	624	362	345	292	519.1	351.4	365.2	355.3	-0.562898	-0.507326	-0.546975	-0.539066	2.71525	TRUE	FALSE	FALSE	0
58	CPTP	112	65	63	48	93.3	63.2	66.8	58.5	-0.561953	-0.482029	-0.67344	-0.572474	1.96988	TRUE	FALSE	FALSE	0
60	DVL1	330	324	284	112	274.6	314.5	300.6	136.3	0.195728	0.130513	-1.01055	-0.228101	2.49762	TRUE	FALSE	FALSE	0
62	MXRA8	312	401	440	492	259.6	389.2	465.7	598.5	0.584221	0.84311	1.20506	0.877464	2.77706	TRUE	FALSE	FALSE	0
63	AURKAIP1	533	384	383	546	443.4	372.7	405.4	664.2	-0.250594	-0.129263	0.583009	0.0677174	2.8223	TRUE	FALSE	FALSE	0
64	CCNL2	421	437	422	296	350.3	424.1	446.7	360.1	0.275813	0.350715	0.0398066	0.222112	2.65002	TRUE	FALSE	FALSE	0
65	LOC148413	61	28	19	49	50.8	27.3	20.2	59.7	-0.895928	-1.33047	0.232902	-0.664499	1.77597	TRUE	FALSE	FALSE	0
66	MRPL20	685	343	379	531	569.9	332.9	401.2	646	-0.77562	-0.506387	0.180825	-0.367061	2.81023	TRUE	FALSE	FALSE	0
67	ANKRD65	43	59	33	9	35.9	57.4	35	11	0.677067	-0.0366289	-1.70648	-0.355347	1.75891	TRUE	FALSE	FALSE	0
70	VWA1	135	248	322	154	112.4	240.7	340.8	187.4	1.09859	1.60028	0.737479	1.14545	2.5325	TRUE	FALSE	FALSE	0
72	ATAD3B	36	31	25	11	30	30.2	26.6	13.5	0.00958605	-0.173536	-1.152	-0.438651	1.48001	TRUE	FALSE	FALSE	0
73	ATAD3A	176	140	95	47	146.5	135.9	100.6	57.3	-0.108355	-0.54227	-1.35429	-0.668306	2.16584	TRUE	FALSE	FALSE	0
74	TMEM240	13	5	13	1	10.9	5	13.9	1.3	-1.12433	0.350757	-3.06774	-1.28044	1.14301	FALSE	FALSE	FALSE	0
75	SSU72	795	612	580	887	661.3	594	613.9	1079	-0.154842	-0.107301	0.706318	0.148058	3.03302	TRUE	FALSE	FALSE	0
76	C1orf233	24	55	96	96	20.1	53.5	101.7	116.9	1.41234	2.33905	2.54001	2.09713	2.06781	TRUE	TRUE	FALSE	2.09713	C1orf233		#N/A
77	MIB2	202	160	186	77	168.1	155.4	196.9	93.8	-0.113333	0.228143	-0.84166	-0.242283	2.29425	TRUE	FALSE	FALSE	0
80	CDK11B	171	85	80	52	142.3	82.6	84.8	63.3	-0.784722	-0.746799	-1.16866	-0.90006	2.1532	TRUE	FALSE	FALSE	0
81	SLC35E2B	52	26	25	12	43.4	25.3	26.6	14.7	-0.778558	-0.706269	-1.56188	-1.01557	1.63749	TRUE	FALSE	FALSE	0
82	CDK11A	59	50	35	35	49.2	48.6	37.1	42.7	-0.017702	-0.407239	-0.204422	-0.209788	1.69197	TRUE	FALSE	FALSE	0
83	SLC35E2	20	15	9	6	16.7	14.7	9.6	7.4	-0.184032	-0.798742	-1.17425	-0.719008	1.22272	TRUE	FALSE	FALSE	0
84	NADK	286	275	282	86	238	266.9	298.5	104.7	0.165338	0.326769	-1.1847	-0.230864	2.47494	TRUE	FALSE	FALSE	0
85	GNB1	2011	1821	1586	1402	1672.8	1767.1	1678.4	1705.4	0.0791187	0.00482162	0.0278452	0.0372618	3.24726	TRUE	FALSE	FALSE	0
88	CFAP74	7	10	13	2	5.9	9.8	13.9	2.5	0.732067	1.2363	-1.23879	0.243193	1.14301	FALSE	FALSE	FALSE	0
90	PRKCZ	76	68	51	44	63.3	66.1	54.1	53.6	0.0624448	-0.226577	-0.239972	-0.134702	1.8202	TRUE	FALSE	FALSE	0
91	FAAP20	131	91	98	102	109.1	88.4	103.8	124.2	-0.303533	-0.0718447	0.187014	-0.0627878	2.09412	TRUE	FALSE	FALSE	0
92	SKI	187	161	135	85	155.6	156.3	143	103.5	0.00647572	-0.121827	-0.588211	-0.234521	2.19396	TRUE	FALSE	FALSE	0
93	MORN1	14	2	6	9	11.7	2	6.4	11	-2.54844	-0.870365	-0.089005	-1.16927	1.06819	FALSE	FALSE	FALSE	0
95	RER1	627	425	498	488	521.6	412.5	527.1	593.7	-0.33855	0.0151328	0.18679	-0.0455422	2.77357	TRUE	FALSE	FALSE	0
96	PEX10	90	67	71	27	75	65.1	75.2	32.9	-0.204233	0.00384207	-1.1888	-0.463065	1.87622	TRUE	FALSE	FALSE	0
97	PLCH2	14	31	17	9	11.7	30.2	18.1	11	1.36804	0.629481	-0.089005	0.636172	1.48001	TRUE	FALSE	FALSE	0
98	PANK4	107	81	86	40	89.1	78.7	91.1	48.8	-0.179062	0.0320256	-0.868544	-0.338527	1.95952	TRUE	FALSE	FALSE	0
101	TNFRSF14	45	31	43	29	37.5	30.2	45.6	35.4	-0.312342	0.282143	-0.0831412	-0.03778	1.65896	TRUE	FALSE	FALSE	0
103	FAM213B	34	21	17	21	28.4	20.5	18.1	25.6	-0.470267	-0.649901	-0.149747	-0.423305	1.45332	TRUE	FALSE	FALSE	0
111	MEGF6	15	8	25	8	12.6	7.9	26.6	9.8	-0.673499	1.078	-0.36257	0.0139778	1.42488	TRUE	FALSE	FALSE	0
113	TPRG1L	170	143	120	109	141.5	138.9	127.1	132.7	-0.0267555	-0.154838	-0.0926337	-0.0914091	2.15076	TRUE	FALSE	FALSE	0
114	WRAP73	169	157	125	97	140.7	152.4	132.4	118.1	0.115241	-0.0877192	-0.252613	-0.0750307	2.18298	TRUE	FALSE	FALSE	0
115	TP73	78	29	52	29	65	28.2	55.1	35.4	-1.20474	-0.238387	-0.87669	-0.773274	1.81291	TRUE	FALSE	FALSE	0
119	LRRC47	253	170	159	44	210.5	165.1	168.4	53.6	-0.35048	-0.321928	-1.97352	-0.881975	2.32325	TRUE	FALSE	FALSE	0
120	CEP104	146	145	145	122	121.5	140.8	153.5	148.5	0.212691	0.337282	0.289507	0.279827	2.18611	TRUE	FALSE	FALSE	0
121	DFFB	18	13	11	16	15.1	12.7	11.7	19.6	-0.24972	-0.36804	0.376305	-0.080485	1.29226	FALSE	FALSE	FALSE	0
122	C1orf174	89	56	56	30	74.1	54.4	59.4	36.6	-0.445867	-0.319011	-1.01763	-0.594169	1.86982	TRUE	FALSE	FALSE	0
129	NPHP4	72	85	84	26	60	82.6	89	31.7	0.461179	0.568843	-0.92048	0.0365142	1.94939	TRUE	FALSE	FALSE	0
130	KCNAB2	58	52	45	28	48.3	50.6	47.7	34.2	0.0671142	-0.0180339	-0.498027	-0.149649	1.70415	TRUE	FALSE	FALSE	0
131	CHD5	19	27	12	10	15.9	26.3	12.8	12.3	0.726036	-0.312883	-0.370368	0.0142615	1.41996	TRUE	FALSE	FALSE	0
132	RPL22	832	654	618	763	692.1	634.7	654.1	928.1	-0.124906	-0.0814693	0.4233	0.0723083	2.96759	TRUE	FALSE	FALSE	0
134	RNF207	25	29	36	45	20.9	28.2	38.2	54.8	0.432192	0.87007	1.39067	0.897645	1.73878	TRUE	FALSE	FALSE	0
135	ICMT	595	414	449	359	495	401.8	475.2	436.8	-0.300951	-0.0588937	-0.180456	-0.1801	2.69461	TRUE	FALSE	FALSE	0
138	GPR153	136	164	222	145	113.2	159.2	235	176.5	0.491966	1.05379	0.640794	0.728849	2.37107	TRUE	FALSE	FALSE	0
139	ACOT7	677	510	421	550	563.2	495	445.6	669.1	-0.186219	-0.337898	0.248575	-0.0918475	2.82549	TRUE	FALSE	FALSE	0
140	HES2	13	14	5	9	10.9	13.7	5.4	11	0.329848	-1.0133	0.0131754	-0.223425	1.13672	FALSE	FALSE	FALSE	0
143	TNFRSF25	11	4	6	0	9.2	4	6.4	0.1	-1.20163	-0.523562	-6.52356	-2.74959	0.963788	FALSE	FALSE	FALSE	0
144	PLEKHG5	96	67	64	53	79.9	65.1	67.8	64.6	-0.295538	-0.23691	-0.306661	-0.279703	1.90255	TRUE	FALSE	FALSE	0
145	NOL9	171	130	119	116	142.3	126.2	126	141.2	-0.173224	-0.175512	-0.0111956	-0.119977	2.1532	TRUE	FALSE	FALSE	0
147	ZBTB48	123	86	81	71	102.4	83.5	85.8	86.5	-0.294368	-0.255166	-0.243444	-0.264326	2.0103	TRUE	FALSE	FALSE	0
148	KLHL21	241	99	126	62	200.6	96.2	133.4	75.5	-1.06021	-0.588563	-1.40977	-1.01952	2.30233	TRUE	FALSE	FALSE	0
149	PHF13	124	111	93	64	103.2	107.8	98.5	77.9	0.0629142	-0.0672473	-0.405748	-0.136694	2.03262	TRUE	FALSE	FALSE	0
150	THAP3	207	152	176	154	172.3	147.6	186.3	187.4	-0.22323	0.112705	0.121198	0.00355775	2.27277	TRUE	FALSE	FALSE	0
151	DNAJC11	557	337	353	192	463.4	327.1	373.6	233.6	-0.502526	-0.310764	-0.988218	-0.600503	2.66596	TRUE	FALSE	FALSE	0
153	CAMTA1	229	228	203	262	190.6	221.3	214.9	318.8	0.215455	0.173117	0.742104	0.376892	2.50352	TRUE	FALSE	FALSE	0
154	VAMP3	632	553	435	621	525.8	536.7	460.4	755.4	0.0296017	-0.191626	0.522727	0.120234	2.87818	TRUE	FALSE	FALSE	0
155	PER3	37	30	22	11	30.9	29.2	23.4	13.5	-0.0816385	-0.401098	-1.19465	-0.559128	1.48996	TRUE	FALSE	FALSE	0
157	TNFRSF9	10	7	12	6	8.4	6.9	12.8	7.4	-0.283793	0.607683	-0.182864	0.0470085	1.10721	FALSE	FALSE	FALSE	0
158	PARK7	457	324	385	389	380.2	314.5	407.5	473.2	-0.273699	0.100042	0.315692	0.0473449	2.67504	TRUE	FALSE	FALSE	0
159	ERRFI1	108	368	265	170	89.9	357.2	280.5	206.9	1.99034	1.64161	1.20254	1.6115	2.55291	TRUE	TRUE	FALSE	1.6115	ERRFI1		ERBB receptor feedback inhibitor 1
162	RERE	229	214	155	121	190.6	207.8	164.1	147.3	0.124648	-0.215973	-0.371791	-0.154372	2.31765	TRUE	FALSE	FALSE	0
164	ENO1	18130	10688	9671	11049	15079.8	10371.2	10234	13439	-0.540034	-0.559247	-0.166192	-0.421824	4.1784	TRUE	FALSE	FALSE	0
172	H6PD	244	370	369	240	203	359.1	390.6	292	0.822906	0.944212	0.524489	0.763869	2.59173	TRUE	FALSE	FALSE	0
173	SPSB1	90	134	145	104	75	130.1	153.5	126.6	0.794658	1.03328	0.755315	0.861083	2.18611	TRUE	FALSE	FALSE	0
175	SLC25A33	74	78	44	67	61.6	75.8	46.7	81.6	0.299267	-0.399508	0.405639	0.101799	1.91169	TRUE	FALSE	FALSE	0
176	TMEM201	198	132	130	81	164.8	128.2	137.7	98.6	-0.36232	-0.259188	-0.741057	-0.454188	2.21696	TRUE	FALSE	FALSE	0
177	PIK3CD	553	504	403	418	460.1	489.2	426.6	508.5	0.0884769	-0.109063	0.1443	0.0412379	2.70629	TRUE	FALSE	FALSE	0
180	CLSTN1	1962	3080	3150	1189	1632	2988.8	3333.5	1446.3	0.872925	1.0304	-0.174274	0.576349	3.5229	TRUE	FALSE	FALSE	0
181	CTNNBIP1	93	95	106	80	77.5	92.3	112.3	97.4	0.252134	0.53509	0.329725	0.372317	2.05038	TRUE	FALSE	FALSE	0
182	LZIC	108	104	89	84	89.9	101	94.3	102.3	0.167962	0.0689367	0.186413	0.141104	2.00988	TRUE	FALSE	FALSE	0
183	NMNAT1	34	18	24	20	28.4	17.6	25.5	24.4	-0.690316	-0.155394	-0.21901	-0.354906	1.45332	TRUE	FALSE	FALSE	0
186	UBE4B	297	248	200	135	247.1	240.7	211.7	164.3	-0.0378589	-0.223074	-0.588763	-0.283232	2.39287	TRUE	FALSE	FALSE	0
187	KIF1B	205	262	145	93	170.6	254.3	153.5	113.2	0.575914	-0.152379	-0.591744	-0.0560696	2.40535	TRUE	FALSE	FALSE	0
194	PGD	1164	680	687	847	968.3	659.9	727.1	1030.3	-0.553207	-0.4133	0.0895385	-0.292323	3.01296	TRUE	FALSE	FALSE	0
198	DFFA	336	311	277	148	279.6	301.9	293.2	180.1	0.110706	0.0685207	-0.634566	-0.15178	2.47986	TRUE	FALSE	FALSE	0
199	PEX14	166	159	123	124	138.2	154.4	130.3	150.9	0.159915	-0.0849205	0.126835	0.0672766	2.18865	TRUE	FALSE	FALSE	0
200	CASZ1	69	52	54	38	57.5	50.6	57.2	46.3	-0.184425	-0.00754681	-0.31255	-0.168174	1.75967	TRUE	FALSE	FALSE	0
202	TARDBP	716	511	403	341	595.6	495.9	426.6	414.9	-0.264295	-0.48146	-0.52158	-0.422445	2.77495	TRUE	FALSE	FALSE	0
204	SRM	700	357	384	673	582.3	346.5	406.5	818.7	-0.748907	-0.518507	0.491572	-0.258614	2.91312	TRUE	FALSE	FALSE	0
205	EXOSC10	402	229	240	256	334.5	222.3	254.1	311.5	-0.589498	-0.39661	-0.102774	-0.362961	2.5244	TRUE	FALSE	FALSE	0
206	MTOR	444	469	341	337	369.4	455.2	360.9	410	0.301317	-0.0335847	0.15044	0.139391	2.6582	TRUE	FALSE	FALSE	0
207	MTOR-AS1	8	11	8	4	6.8	10.8	8.6	5	0.667425	0.338802	-0.443607	0.18754	1.03342	FALSE	FALSE	FALSE	0
209	UBIAD1	103	65	66	24	85.8	63.2	69.9	29.3	-0.441053	-0.295685	-1.55008	-0.762272	1.93349	TRUE	FALSE	FALSE	0
213	FBXO44	228	156	171	128	189.7	151.5	181.1	155.8	-0.324402	-0.0669331	-0.284024	-0.22512	2.27807	TRUE	FALSE	FALSE	0
214	FBXO6	52	33	45	34	43.4	32.1	47.7	41.5	-0.435122	0.136294	-0.0645837	-0.121137	1.67852	TRUE	FALSE	FALSE	0
215	MAD2L2	414	359	411	507	344.4	348.5	435	616.8	0.0170735	0.33693	0.840718	0.39824	2.79014	TRUE	FALSE	FALSE	0
217	AGTRAP	179	156	117	170	149	151.5	123.9	206.9	0.0240055	-0.266136	0.473621	0.0771635	2.31576	TRUE	FALSE	FALSE	0
218	C1orf167	32	16	10	2	26.7	15.6	10.7	2.5	-0.775294	-1.31923	-3.41684	-1.83712	1.42651	TRUE	FALSE	FALSE	0
220	MTHFR	170	127	113	52	141.5	123.3	119.7	63.3	-0.198629	-0.241379	-1.16052	-0.533511	2.15076	TRUE	FALSE	FALSE	0
221	CLCN6	66	48	46	27	55	46.7	48.8	32.9	-0.236009	-0.17255	-0.741344	-0.383301	1.74036	TRUE	FALSE	FALSE	0
224	NPPB	34	4	1	3	28.4	4	1.2	3.7	-2.82782	-4.56478	-2.94029	-3.4443	1.45332	TRUE	FALSE	TRUE	-3.4443		NPPB	natriuretic peptide B
226	KIAA2013	507	401	413	416	421.8	389.2	437.1	506.1	-0.116047	0.0514043	0.262863	0.0660734	2.70424	TRUE	FALSE	FALSE	0
227	PLOD1	795	1290	1266	741	661.3	1251.8	1339.8	901.4	0.920627	1.01864	0.446863	0.795377	3.12704	TRUE	FALSE	FALSE	0
228	MFN2	1075	712	606	303	894.2	691	641.4	368.6	-0.371912	-0.479373	-1.27854	-0.709942	2.95143	TRUE	FALSE	FALSE	0
229	MIIP	41	29	38	35	34.2	28.2	40.3	42.7	-0.278301	0.236784	0.32024	0.0929074	1.63043	TRUE	FALSE	FALSE	0
233	TNFRSF1B	43	34	32	14	35.9	33.1	34	17.1	-0.117153	-0.0784491	-1.06999	-0.421863	1.55509	TRUE	FALSE	FALSE	0
235	VPS13D	115	203	91	86	95.8	197.1	96.4	104.7	1.04083	0.00900749	0.128164	0.392667	2.29469	TRUE	FALSE	FALSE	0
238	DHRS3	57	40	67	40	47.5	38.9	71	48.8	-0.288157	0.579892	0.0389536	0.110229	1.85126	TRUE	FALSE	FALSE	0
274	PDPN	20	12	1	4	16.7	11.7	1.2	5	-0.51334	-3.79874	-1.73985	-2.01731	1.22272	TRUE	FALSE	FALSE	0
275	PRDM2	72	121	82	56	60	117.5	86.9	68.2	0.969626	0.534394	0.184809	0.562943	2.07004	TRUE	FALSE	FALSE	0
276	KAZN	42	72	73	30	35	70	77.3	36.6	1	1.14311	0.0644887	0.735867	1.88818	TRUE	FALSE	FALSE	0
278	TMEM51	149	134	179	154	124	130.1	189.5	187.4	0.0692808	0.611858	0.595781	0.42564	2.27761	TRUE	FALSE	FALSE	0
280	FHAD1	6	8	15	9	5.1	7.9	16	11	0.631355	1.6495	1.10893	1.12993	1.20412	FALSE	FALSE	FALSE	0
281	EFHD2	1686	972	1162	882	1402.4	943.3	1229.7	1072.9	-0.572109	-0.189592	-0.386382	-0.382694	3.14687	TRUE	FALSE	FALSE	0
285	CASP9	147	166	158	107	122.4	161.2	167.3	130.2	0.397248	0.450834	0.0891259	0.312403	2.2235	TRUE	FALSE	FALSE	0
286	DNAJC16	81	109	87	42	67.5	105.9	92.2	51.2	0.649743	0.449879	-0.398744	0.233626	2.0249	TRUE	FALSE	FALSE	0
288	DDI2	34	26	32	6	28.4	25.3	34	7.4	-0.166754	0.259644	-1.94029	-0.615801	1.53148	TRUE	FALSE	FALSE	0
289	RSC1A1	28	25	20	36	23.4	24.4	21.3	43.9	0.0603726	-0.135655	0.907712	0.277477	1.64246	TRUE	FALSE	FALSE	0
290	PLEKHM2	385	329	323	125	320.3	319.3	341.9	152.1	-0.00451125	0.0941506	-1.0744	-0.328255	2.5339	TRUE	FALSE	FALSE	0
293	FBLIM1	79	53	65	15	65.8	51.5	68.9	18.3	-0.353515	0.0664164	-1.84624	-0.711114	1.83822	TRUE	FALSE	FALSE	0
294	UQCRHL	186	125	97	106	154.8	121.4	102.7	129	-0.350637	-0.591969	-0.263034	-0.40188	2.18977	TRUE	FALSE	FALSE	0
296	SPEN	261	319	185	180	217.2	309.6	195.9	219	0.511381	-0.148907	0.0119068	0.124794	2.4908	TRUE	FALSE	FALSE	0
298	ZBTB17	152	87	78	71	126.5	84.5	82.6	86.5	-0.582114	-0.614924	-0.548365	-0.581801	2.10209	TRUE	FALSE	FALSE	0
304	EPHA2	1048	920	974	403	871.8	892.8	1030.8	490.3	0.0343398	0.241695	-0.830332	-0.184766	3.01317	TRUE	FALSE	FALSE	0
305	ARHGEF19	36	9	12	20	30	8.8	12.8	24.4	-1.76939	-1.22882	-0.298081	-1.09876	1.47712	TRUE	FALSE	FALSE	0
306	RSG1	35	30	34	26	29.2	29.2	36.1	31.7	0	0.30603	0.118514	0.141515	1.55751	TRUE	FALSE	FALSE	0
307	FBXO42	160	125	123	84	133.2	121.4	130.3	102.3	-0.133826	-0.031757	-0.380788	-0.182124	2.1245	TRUE	FALSE	FALSE	0
308	SZRD1	1018	737	719	698	846.8	715.2	761	849.1	-0.243675	-0.154125	0.0039132	-0.131295	2.92896	TRUE	FALSE	FALSE	0
310	NECAP2	371	329	295	218	308.7	319.3	312.3	265.3	0.0487071	0.0167271	-0.218581	-0.0510489	2.5042	TRUE	FALSE	FALSE	0
328	CROCC	30	20	14	6	25.1	19.5	14.9	7.4	-0.364213	-0.752375	-1.76209	-0.959559	1.39967	TRUE	FALSE	FALSE	0
330	ATP13A2	218	258	261	227	181.4	250.4	276.3	276.2	0.46506	0.607061	0.606539	0.559553	2.44138	TRUE	FALSE	FALSE	0
331	SDHB	566	419	384	580	470.9	406.7	406.5	705.6	-0.211456	-0.212165	0.58343	0.0532696	2.84856	TRUE	FALSE	FALSE	0
332	PADI2	14	3	0	5	11.7	3	0.1	6.2	-1.96347	-6.87036	-0.916168	-3.25	1.06819	FALSE	FALSE	FALSE	0
333	PADI1	24	102	107	36	20.1	99.1	113.3	43.9	2.30169	2.49488	1.12703	1.97453	2.05423	TRUE	TRUE	FALSE	1.97453	PADI1		peptidyl arginine deiminase 1
338	RCC2	393	255	248	153	327	247.5	262.5	186.2	-0.401862	-0.316973	-0.812438	-0.510424	2.51455	TRUE	FALSE	FALSE	0
339	ARHGEF10L	119	129	138	69	99.1	125.3	146.1	84	0.338429	0.559999	-0.238496	0.219978	2.16465	TRUE	FALSE	FALSE	0
343	KLHDC7A	115	94	91	65	95.8	91.3	96.4	79.2	-0.0694108	0.00900749	-0.274525	-0.111643	1.98408	TRUE	FALSE	FALSE	0
346	ALDH4A1	536	363	279	199	445.9	352.3	295.3	242.1	-0.339916	-0.594539	-0.881117	-0.605191	2.64924	TRUE	FALSE	FALSE	0
349	IFFO2	326	239	213	150	271.3	232	225.5	182.5	-0.225764	-0.266762	-0.571993	-0.354839	2.43345	TRUE	FALSE	FALSE	0
350	UBR4	387	584	321	264	322	566.8	339.8	321.2	0.815779	0.0776252	-0.0035888	0.296605	2.75343	TRUE	FALSE	FALSE	0
351	EMC1	256	431	432	237	213	418.3	457.2	288.4	0.973685	1.10197	0.437218	0.837625	2.66011	TRUE	FALSE	FALSE	0
352	MRTO4	239	140	184	46	198.9	135.9	194.8	56	-0.549498	-0.0300496	-1.82854	-0.802697	2.29863	TRUE	FALSE	FALSE	0
353	AKR7L	120	85	96	99	99.9	82.6	101.7	120.5	-0.274343	0.0257631	0.270477	0.00729892	2.08099	TRUE	FALSE	FALSE	0
354	AKR7A3	43	31	32	35	35.9	30.2	34	42.7	-0.249435	-0.0784491	0.250252	-0.0258774	1.63043	TRUE	FALSE	FALSE	0
356	AKR7A2	343	242	238	308	285.4	234.9	252	374.7	-0.280939	-0.179562	0.392751	-0.0225832	2.57368	TRUE	FALSE	FALSE	0
357	PQLC2	139	81	100	76	115.7	78.7	105.9	92.5	-0.555953	-0.127686	-0.322864	-0.335501	2.06333	TRUE	FALSE	FALSE	0
358	CAPZB	1292	1016	946	971	1074.7	986	1001.2	1181.1	-0.124274	-0.102204	0.136197	-0.0300937	3.07229	TRUE	FALSE	FALSE	0
360	MINOS1	232	155	129	221	193.1	150.5	136.6	268.9	-0.359585	-0.499391	0.477722	-0.127085	2.42959	TRUE	FALSE	FALSE	0
361	RPS14P3	396	330	428	460	329.5	320.3	453	559.6	-0.0408547	0.459233	0.764117	0.394165	2.74788	TRUE	FALSE	FALSE	0
362	NBL1	17	22	14	5	14.2	21.4	14.9	6.2	0.59172	0.0694214	-1.19555	-0.178137	1.33041	TRUE	FALSE	FALSE	0
363	HTR6	12	2	4	8	10.1	2	4.3	9.8	-2.33628	-1.23195	-0.0435016	-1.20391	1.00432	FALSE	FALSE	FALSE	0
364	TMCO4	33	43	48	28	27.5	41.8	50.9	34.2	0.604071	0.888234	0.314565	0.60229	1.70672	TRUE	FALSE	FALSE	0
366	OTUD3	35	36	23	20	29.2	35	24.4	24.4	0.261387	-0.259087	-0.259087	-0.085596	1.54407	TRUE	FALSE	FALSE	0
377	CAMK2N1	495	227	248	283	411.8	220.4	262.5	344.3	-0.90182	-0.649626	-0.258278	-0.603241	2.61469	TRUE	FALSE	FALSE	0
378	MUL1	119	122	141	99	99.1	118.5	149.3	120.5	0.25793	0.591257	0.282076	0.377088	2.17406	TRUE	FALSE	FALSE	0
379	FAM43B	23	16	20	20	19.2	15.6	21.3	24.4	-0.29956	0.149747	0.345775	0.0653206	1.38739	TRUE	FALSE	FALSE	0
381	PINK1	185	194	192	107	154	188.3	203.3	130.2	0.290103	0.40068	-0.242201	0.149527	2.30814	TRUE	FALSE	FALSE	0
383	PINK1-AS	120	128	129	101	99.9	124.3	136.6	122.9	0.31527	0.451401	0.298928	0.3552	2.13545	TRUE	FALSE	FALSE	0
384	DDOST	2575	2522	2508	1963	2141.9	2447.3	2654.1	2387.7	0.1923	0.309332	0.15673	0.219454	3.42392	TRUE	FALSE	FALSE	0
386	SH2D5	39	14	28	20	32.5	13.7	29.7	24.4	-1.24626	-0.129977	-0.413559	-0.5966	1.51188	TRUE	FALSE	FALSE	0
387	HP1BP3	412	410	336	215	342.8	397.9	355.7	261.6	0.215039	0.0532939	-0.390005	-0.0405573	2.59977	TRUE	FALSE	FALSE	0
388	EIF4G3	354	445	299	136	294.5	431.9	316.5	165.5	0.55243	0.103938	-0.831436	-0.0583563	2.63538	TRUE	FALSE	FALSE	0
390	ECE1	478	719	862	403	397.7	697.8	912.3	490.3	0.811133	1.19783	0.301984	0.770315	2.96014	TRUE	FALSE	FALSE	0
392	NBPF3	21	13	20	9	17.6	12.7	21.3	11	-0.470747	0.275278	-0.678072	-0.29118	1.32838	TRUE	FALSE	FALSE	0
393	ALPL	49	48	50	27	40.9	46.7	53	32.9	0.191322	0.373892	-0.314013	0.0837333	1.72428	TRUE	FALSE	FALSE	0
394	RAP1GAP	21	65	62	15	17.6	63.2	65.7	18.3	1.84435	1.90032	0.0562682	1.26698	1.81757	TRUE	FALSE	FALSE	0
395	USP48	311	296	227	160	258.8	287.3	240.3	194.7	0.15072	-0.107001	-0.410585	-0.122288	2.45834	TRUE	FALSE	FALSE	0
396	LDLRAD2	413	880	703	1003	343.6	854	744	1220	1.31351	1.11457	1.82808	1.41872	3.08636	TRUE	TRUE	FALSE	1.41872	LDLRAD2		low density lipoprotein receptor class A domain containing 2
397	HSPG2	1435	3402	2710	1213	1193.7	3301.2	2867.8	1475.5	1.46755	1.2645	0.305764	1.01261	3.51867	TRUE	FALSE	FALSE	0
401	LINC00339	8	16	10	12	6.8	15.6	10.7	14.7	1.19794	0.654004	1.11221	0.988051	1.19312	FALSE	FALSE	FALSE	0
402	CDC42	513	415	338	394	426.8	402.8	357.8	479.3	-0.0834965	-0.254407	0.167369	-0.0568448	2.68061	TRUE	FALSE	FALSE	0
403	WNT4	26	7	8	12	21.7	6.9	8.6	14.7	-1.65303	-1.33529	-0.561879	-1.1834	1.33646	TRUE	FALSE	FALSE	0
405	ZBTB40	97	120	55	34	80.8	116.5	58.3	41.5	0.527903	-0.470859	-0.961244	-0.3014	2.06633	TRUE	FALSE	FALSE	0
411	EPHB2	883	768	817	450	734.5	745.3	864.7	547.4	0.0210588	0.235437	-0.424167	-0.0558904	2.93687	TRUE	FALSE	FALSE	0
413	MIR4253	21	19	24	1	17.6	18.5	25.5	1.3	0.0719498	0.534922	-3.75899	-1.05071	1.40654	TRUE	FALSE	FALSE	0
416	KDM1A	583	557	447	378	485	540.6	473.1	459.9	0.156577	-0.0358396	-0.0766645	0.0146909	2.73288	TRUE	FALSE	FALSE	0
419	LUZP1	283	299	264	114	235.5	290.2	279.5	138.8	0.30132	0.247121	-0.762719	-0.0714259	2.4627	TRUE	FALSE	FALSE	0
420	HTR1D	27	8	17	38	22.6	7.9	18.1	46.3	-1.5164	-0.320333	1.03469	-0.267347	1.66558	TRUE	FALSE	FALSE	0
422	HNRNPR	1477	962	712	591	1228.6	933.6	753.5	718.9	-0.396139	-0.705336	-0.773152	-0.624876	3.08941	TRUE	FALSE	FALSE	0
423	ZNF436	63	56	40	26	52.5	54.4	42.4	31.7	0.0512892	-0.308253	-0.727835	-0.328266	1.7356	TRUE	FALSE	FALSE	0
426	ASAP3	49	55	64	34	40.9	53.5	67.8	41.5	0.387438	0.729184	0.0210105	0.379211	1.83123	TRUE	FALSE	FALSE	0
427	E2F2	59	20	29	43	49.2	19.5	30.8	52.4	-1.33518	-0.675728	0.0909085	-0.640001	1.71933	TRUE	FALSE	FALSE	0
429	ID3	267	171	49	58	222.2	166	52	70.6	-0.420676	-2.09528	-1.65412	-1.39002	2.34674	TRUE	FALSE	FALSE	0
431	RPL11	4100	3256	3418	3859	3410.3	3159.5	3617.1	4693.8	-0.110202	0.0849348	0.460858	0.145197	3.67152	TRUE	FALSE	FALSE	0
432	TCEB3	373	260	239	192	310.3	252.4	253	233.6	-0.297952	-0.294526	-0.409623	-0.334034	2.49178	TRUE	FALSE	FALSE	0
433	TCEB3-AS1	31	26	27	22	25.9	25.3	28.7	26.9	-0.0338147	0.148099	0.0546541	0.0563127	1.45788	TRUE	FALSE	FALSE	0
434	PITHD1	102	109	127	74	84.9	105.9	134.5	90.1	0.318866	0.66377	0.0857626	0.356133	2.12872	TRUE	FALSE	FALSE	0
435	LYPLA2	393	375	363	435	327	364	384.2	529.2	0.154648	0.232567	0.694522	0.360579	2.72362	TRUE	FALSE	FALSE	0
436	GALE	982	607	635	734	816.9	589.1	672.1	892.9	-0.471647	-0.281484	0.128339	-0.208264	2.9508	TRUE	FALSE	FALSE	0
437	HMGCL	326	351	341	312	271.3	340.7	360.9	379.6	0.328613	0.41171	0.484591	0.408305	2.57933	TRUE	FALSE	FALSE	0
438	FUCA1	266	398	420	298	221.3	386.3	444.5	362.6	0.803718	1.00618	0.712375	0.840758	2.64787	TRUE	FALSE	FALSE	0
441	PNRC2	69	43	40	24	57.5	41.8	42.4	29.3	-0.460059	-0.439498	-0.972661	-0.624073	1.75967	TRUE	FALSE	FALSE	0
442	SRSF10	294	215	163	102	244.6	208.7	172.6	124.2	-0.228994	-0.502992	-0.977759	-0.569915	2.38846	TRUE	FALSE	FALSE	0
445	IFNLR1	21	39	44	20	17.6	37.9	46.7	24.4	1.10662	1.40785	0.471306	0.995258	1.66932	TRUE	FALSE	FALSE	0
449	NIPAL3	132	171	143	65	109.9	166	151.4	79.2	0.594992	0.462174	-0.472619	0.194849	2.22011	TRUE	FALSE	FALSE	0
451	RCAN3	68	65	49	49	56.7	63.2	52	59.7	0.156576	-0.124837	0.0743822	0.0353736	1.80072	TRUE	FALSE	FALSE	0
454	SRRM1	404	404	360	160	336.1	392.1	381.1	194.7	0.222331	0.181279	-0.787638	-0.128009	2.5934	TRUE	FALSE	FALSE	0
455	CLIC4	4520	6748	3195	1552	3759.6	6548	3381.1	1887.8	0.800475	-0.153086	-0.993873	-0.115495	3.81611	TRUE	FALSE	FALSE	0
459	SYF2	246	195	146	171	204.7	189.3	154.6	208.1	-0.112837	-0.404971	0.0237659	-0.164681	2.31827	TRUE	FALSE	FALSE	0
460	RSRP1	79	89	53	43	65.8	86.5	56.2	52.4	0.394613	-0.227517	-0.328521	-0.0538086	1.93702	TRUE	FALSE	FALSE	0
462	TMEM50A	319	334	264	331	265.4	324.2	279.5	402.7	0.288716	0.0746799	0.601537	0.321644	2.60498	TRUE	FALSE	FALSE	0
463	RHCE	15	24	16	33	12.6	23.4	17	40.2	0.893085	0.432111	1.67377	0.999656	1.60423	TRUE	FALSE	FALSE	0
464	TMEM57	116	141	108	115	96.6	136.9	114.4	140	0.503027	0.243992	0.535332	0.42745	2.14613	TRUE	FALSE	FALSE	0
465	LDLRAP1	273	231	204	219	227.2	224.2	216	266.5	-0.0191766	-0.0729315	0.230173	0.0460215	2.4257	TRUE	FALSE	FALSE	0
466	MAN1C1	25	24	24	5	20.9	23.4	25.5	6.2	0.163006	0.286994	-1.75316	-0.434388	1.40654	TRUE	FALSE	FALSE	0
467	SEPN1	603	579	503	276	501.6	561.9	532.4	335.8	0.163776	0.0859732	-0.578935	-0.109729	2.74966	TRUE	FALSE	FALSE	0
468	MTFR1L	302	192	236	238	251.3	186.4	249.8	289.6	-0.431009	-0.00863719	0.204651	-0.0783317	2.4618	TRUE	FALSE	FALSE	0
469	LOC646471	16	14	14	3	13.4	13.7	14.9	3.7	0.0319429	0.153079	-1.85664	-0.557205	1.17319	FALSE	FALSE	FALSE	0
470	AUNIP	85	56	65	80	70.8	54.4	68.9	97.4	-0.380143	-0.0392454	0.460172	0.0135948	1.98856	TRUE	FALSE	FALSE	0
471	PAQR7	57	74	89	43	47.5	71.9	94.3	52.4	0.598064	0.98933	0.141639	0.576345	1.97451	TRUE	FALSE	FALSE	0
472	STMN1	754	725	421	839	627.2	703.6	445.6	1020.6	0.16583	-0.493176	0.70242	0.125025	3.00886	TRUE	FALSE	FALSE	0
474	PAFAH2	132	49	57	33	109.9	47.6	60.4	40.2	-1.20716	-0.863571	-1.45092	-1.17388	2.041	TRUE	FALSE	FALSE	0
478	PDIK1L	15	12	6	2	12.6	11.7	6.4	2.5	-0.106915	-0.97728	-2.33342	-1.13921	1.10037	FALSE	FALSE	FALSE	0
480	ZNF593	204	65	90	146	169.8	63.2	95.3	177.7	-1.42584	-0.833288	0.0656072	-0.731174	2.24969	TRUE	FALSE	FALSE	0
483	LOC101928303	11	4	7	2	9.2	4	7.5	2.5	-1.20163	-0.294743	-1.87971	-1.12536	0.963788	FALSE	FALSE	FALSE	0
484	CEP85	312	117	113	90	259.6	113.6	119.7	109.6	-1.19233	-1.11687	-1.24404	-1.18441	2.4143	TRUE	FALSE	TRUE	-1.18441		CEP85	centrosomal protein 85
485	SH3BGRL3	443	174	219	391	368.6	168.9	231.8	475.7	-1.12589	-0.669176	0.367996	-0.475689	2.67733	TRUE	FALSE	FALSE	0
486	UBXN11	77	16	25	31	64.1	15.6	26.6	37.8	-2.03878	-1.2689	-0.761938	-1.35654	1.80686	TRUE	FALSE	FALSE	0
491	DHDDS	182	79	64	63	151.5	76.8	67.8	76.7	-0.98014	-1.15996	-0.982019	-1.04071	2.18041	TRUE	FALSE	FALSE	0
493	HMGN2	831	269	252	158	691.3	261.1	266.8	192.3	-1.40471	-1.37355	-1.84595	-1.54141	2.83967	TRUE	FALSE	TRUE	-1.54141		HMGN2	high mobility group nucleosomal binding domain 2
494	RPS6KA1	242	151	122	117	201.4	146.6	129.2	142.4	-0.458179	-0.640458	-0.500115	-0.532917	2.30406	TRUE	FALSE	FALSE	0
496	ARID1A	383	211	146	106	318.7	204.8	154.6	129	-0.637983	-1.04366	-1.30483	-0.99549	2.50338	TRUE	FALSE	FALSE	0
497	PIGV	30	7	9	7	25.1	6.9	9.6	8.6	-1.86302	-1.38658	-1.54528	-1.59829	1.39967	TRUE	FALSE	TRUE	-1.59829		PIGV	phosphatidylinositol glycan anchor biosynthesis class V
498	ZDHHC18	177	81	57	58	147.3	78.7	60.4	70.6	-0.904322	-1.28614	-1.06102	-1.08383	2.1682	TRUE	FALSE	FALSE	0
500	GPN2	283	98	100	110	235.5	95.2	105.9	133.9	-1.30669	-1.15302	-0.814571	-1.09143	2.37199	TRUE	FALSE	FALSE	0
501	GPATCH3	126	29	38	16	104.9	28.2	40.3	19.6	-1.89525	-1.38016	-2.42009	-1.8985	2.02078	TRUE	FALSE	TRUE	-1.8985		GPATCH3	G-patch domain containing 3
503	NUDC	1102	330	266	269	916.7	320.3	281.6	327.3	-1.51703	-1.7028	-1.48584	-1.56855	2.96223	TRUE	FALSE	TRUE	-1.56855		NUDC	nuclear distribution C, dynein complex regulator
505	TRNP1	141	45	54	46	117.4	43.8	57.2	56	-1.42243	-1.03735	-1.06793	-1.1759	2.06967	TRUE	FALSE	TRUE	-1.1759		TRNP1	TMF1 regulated nuclear protein 1
506	FAM46B	27	16	11	14	22.6	15.6	11.7	17.1	-0.534777	-0.949814	-0.402326	-0.628972	1.35411	TRUE	FALSE	FALSE	0
507	SLC9A1	171	104	119	89	142.3	101	126	108.4	-0.49458	-0.175512	-0.392571	-0.354221	2.1532	TRUE	FALSE	FALSE	0
508	WDTC1	158	97	79	64	131.5	94.2	83.7	77.9	-0.481264	-0.651763	-0.755368	-0.629465	2.11893	TRUE	FALSE	FALSE	0
509	TMEM222	364	97	105	93	302.9	94.2	111.2	113.2	-1.68504	-1.44568	-1.41997	-1.5169	2.4813	TRUE	FALSE	TRUE	-1.5169		TMEM222	transmembrane protein 222
510	ACTG1P20	150	166	83	102	124.9	161.2	87.9	124.2	0.368078	-0.506838	-0.0081083	-0.0489561	2.20737	TRUE	FALSE	FALSE	0
512	SYTL1	31	34	54	20	25.9	33.1	57.2	24.4	0.353879	1.14306	-0.086071	0.47029	1.7574	TRUE	FALSE	FALSE	0
513	MAP3K6	60	21	31	12	50	20.5	32.9	14.7	-1.2863	-0.603841	-1.76611	-1.21875	1.69897	TRUE	FALSE	FALSE	0
516	GPR3	12	5	12	11	10.1	5	12.8	13.5	-1.01436	0.341789	0.418604	-0.0846542	1.13033	FALSE	FALSE	FALSE	0
517	WASF2	361	201	154	91	300.4	195.1	163.1	110.8	-0.622671	-0.881128	-1.43893	-0.980909	2.4777	TRUE	FALSE	FALSE	0
518	AHDC1	153	100	83	45	127.4	97.1	87.9	54.8	-0.391822	-0.53543	-1.21712	-0.71479	2.10517	TRUE	FALSE	FALSE	0
520	IFI6	122	47	69	36	101.6	45.7	73.1	43.9	-1.15263	-0.474957	-1.21061	-0.946066	2.00689	TRUE	FALSE	FALSE	0
521	FAM76A	47	9	16	11	39.2	8.8	17	13.5	-2.15528	-1.20532	-1.53789	-1.63283	1.59329	TRUE	FALSE	TRUE	-1.63283		FAM76A	family with sequence similarity 76 member A
522	STX12	97	54	28	35	80.8	52.5	29.7	42.7	-0.622038	-1.44389	-0.920119	-0.99535	1.90741	TRUE	FALSE	FALSE	0
523	PPP1R8	356	123	140	91	296.2	119.5	148.2	110.8	-1.30956	-0.999026	-1.41861	-1.2424	2.47159	TRUE	FALSE	FALSE	0
526	RPA2	403	85	104	106	335.3	82.6	110.2	129	-2.02124	-1.60533	-1.37808	-1.66822	2.52543	TRUE	FALSE	TRUE	-1.66822		RPA2	replication protein A2
528	XKR8	12	0	2	11	10.1	0.1	2.2	13.5	-6.65821	-2.19878	0.418604	-2.8128	1.13033	FALSE	FALSE	FALSE	0
529	EYA3	156	74	46	56	129.9	71.9	48.8	68.2	-0.853338	-1.41245	-0.929558	-1.06511	2.11361	TRUE	FALSE	FALSE	0
531	DNAJC8	449	244	203	225	373.6	236.9	214.9	273.8	-0.657216	-0.797829	-0.448372	-0.634472	2.57241	TRUE	FALSE	FALSE	0
532	ATPIF1	686	313	274	477	570.7	303.8	290	580.3	-0.909611	-0.97668	0.0240664	-0.620741	2.76365	TRUE	FALSE	FALSE	0
533	SESN2	162	179	226	82	134.8	173.8	239.3	99.8	0.366608	0.828	-0.433709	0.253633	2.37894	TRUE	FALSE	FALSE	0
534	MED18	66	15	24	9	55	14.7	25.5	11	-1.90362	-1.10893	-2.32193	-1.77816	1.74036	TRUE	FALSE	TRUE	-1.77816		MED18	mediator complex subunit 18
535	PHACTR4	148	85	64	23	123.2	82.6	67.8	28.1	-0.576789	-0.861645	-2.13236	-1.19026	2.09061	TRUE	FALSE	FALSE	0
537	RCC1	464	139	127	103	386	135	134.5	125.4	-1.51564	-1.52099	-1.62206	-1.5529	2.58659	TRUE	FALSE	TRUE	-1.5529		RCC1	regulator of chromosome condensation 1
540	TRNAU1AP	164	53	35	59	136.5	51.5	37.1	71.9	-1.40626	-1.87941	-0.924837	-1.4035	2.13513	TRUE	FALSE	FALSE	0
541	SNHG12	40	29	43	36	33.4	28.2	45.6	43.9	-0.244153	0.449186	0.394373	0.199802	1.65896	TRUE	FALSE	FALSE	0
547	TAF12	132	75	67	70	109.9	72.9	71	85.2	-0.592201	-0.6303	-0.367266	-0.529922	2.041	TRUE	FALSE	FALSE	0
549	GMEB1	37	29	25	11	30.9	28.2	26.6	13.5	-0.131912	-0.216181	-1.19465	-0.514247	1.48996	TRUE	FALSE	FALSE	0
550	YTHDF2	357	178	152	87	297	172.8	160.9	105.9	-0.78136	-0.884299	-1.48776	-1.05114	2.47276	TRUE	FALSE	FALSE	0
552	EPB41	274	80	43	74	228	77.7	45.6	90.1	-1.55305	-2.32193	-1.33943	-1.73814	2.35793	TRUE	FALSE	TRUE	-1.73814		EPB41	erythrocyte membrane protein band 4.1
553	TMEM200B	148	33	39	75	123.2	32.1	41.4	91.3	-1.94036	-1.5733	-0.432315	-1.31532	2.09061	TRUE	FALSE	FALSE	0
554	SRSF4	609	254	228	270	506.6	246.6	241.4	328.5	-1.03867	-1.06942	-0.624954	-0.911016	2.70467	TRUE	FALSE	FALSE	0
555	MECR	292	195	176	183	243	189.3	186.3	222.7	-0.360282	-0.383329	-0.125855	-0.289822	2.38561	TRUE	FALSE	FALSE	0
556	PTPRU	167	159	264	116	139	154.4	279.5	141.2	0.151588	1.00776	0.0226552	0.394002	2.44638	TRUE	FALSE	FALSE	0
563	SDC3	114	65	74	36	94.9	63.2	78.4	43.9	-0.586484	-0.275554	-1.11219	-0.658075	1.97727	TRUE	FALSE	FALSE	0
564	PUM1	359	276	174	78	298.7	267.9	184.2	95	-0.157003	-0.697424	-1.6527	-0.835708	2.47524	TRUE	FALSE	FALSE	0
568	NKAIN1	94	44	41	39	78.3	42.8	43.5	47.5	-0.871402	-0.847997	-0.721085	-0.813494	1.89376	TRUE	FALSE	FALSE	0
569	SNRNP40	403	125	151	180	335.3	121.4	159.9	219	-1.46568	-1.06828	-0.614522	-1.0495	2.52543	TRUE	FALSE	FALSE	0
570	ZCCHC17	258	103	128	106	214.7	100	135.6	129	-1.10232	-0.662965	-0.734951	-0.833413	2.33183	TRUE	FALSE	FALSE	0
572	SERINC2	132	34	32	47	109.9	33.1	34	57.3	-1.73129	-1.69258	-0.939584	-1.45449	2.041	TRUE	FALSE	FALSE	0
575	TINAGL1	32	0	0	0	26.7	0.1	0.1	0.1	-8.0607	-8.0607	-8.0607	-8.0607	1.42651	TRUE	FALSE	TRUE	-8.0607		TINAGL1	tubulointerstitial nephritis antigen like 1
577	PEF1	370	131	145	132	307.8	127.2	153.5	160.7	-1.27489	-1.00375	-0.937623	-1.07209	2.48827	TRUE	FALSE	FALSE	0
578	COL16A1	20	10	10	3	16.7	9.8	10.7	3.7	-0.768994	-0.642237	-2.17425	-1.19516	1.22272	TRUE	FALSE	FALSE	0
579	ADGRB2	60	70	129	63	50	68	136.6	76.7	0.443607	1.44996	0.617298	0.836954	2.13545	TRUE	FALSE	FALSE	0
581	SPOCD1	49	13	5	6	40.9	12.7	5.4	7.4	-1.68727	-2.92107	-2.4665	-2.35828	1.61172	TRUE	FALSE	TRUE	-2.35828		SPOCD1	SPOC domain containing 1
582	PTP4A2	667	294	297	270	554.9	285.4	314.4	328.5	-0.959242	-0.819627	-0.756334	-0.845068	2.74421	TRUE	FALSE	FALSE	0
583	KHDRBS1	1335	753	529	467	1110.5	730.8	559.9	568.1	-0.603661	-0.987968	-0.966993	-0.852874	3.04552	TRUE	FALSE	FALSE	0
584	TMEM39B	84	44	39	26	70	42.8	41.4	31.7	-0.709744	-0.757724	-1.14287	-0.870113	1.8451	TRUE	FALSE	FALSE	0
586	KPNA6	441	144	156	96	366.9	139.8	165.2	116.9	-1.39202	-1.15117	-1.65011	-1.39777	2.56455	TRUE	FALSE	TRUE	-1.39777		KPNA6	karyopherin subunit alpha 6
587	TXLNA	664	198	218	112	552.4	192.2	230.8	136.3	-1.5231	-1.25907	-2.01893	-1.60037	2.74225	TRUE	FALSE	TRUE	-1.60037		TXLNA	taxilin alpha
588	CCDC28B	43	32	13	18	35.9	31.2	13.9	22	-0.202438	-1.3689	-0.70648	-0.759272	1.55509	TRUE	FALSE	FALSE	0
589	IQCC	25	13	18	3	20.9	12.7	19.1	3.7	-0.718674	-0.12993	-2.49791	-1.1155	1.32015	TRUE	FALSE	FALSE	0
591	TMEM234	42	10	25	20	35	9.8	26.6	24.4	-1.8365	-0.395929	-0.520474	-0.917635	1.54407	TRUE	FALSE	FALSE	0
592	EIF3I	1141	469	359	345	949.1	455.2	380	419.7	-1.06006	-1.32056	-1.1772	-1.18594	2.97731	TRUE	FALSE	TRUE	-1.18594		EIF3I	eukaryotic translation initiation factor 3 subunit I
596	HDAC1	1065	388	342	322	885.9	376.6	362	391.7	-1.23411	-1.29115	-1.17739	-1.23422	2.94738	TRUE	FALSE	TRUE	-1.23422		HDAC1	histone deacetylase 1
597	MARCKSL1	68	16	24	7	56.7	15.6	25.5	8.6	-1.8618	-1.15285	-2.72094	-1.91186	1.75358	TRUE	FALSE	TRUE	-1.91186		MARCKSL1	MARCKS like 1
600	BSDC1	455	208	187	128	378.5	201.9	198	155.8	-0.906652	-0.934793	-1.2806	-1.04068	2.57807	TRUE	FALSE	FALSE	0
601	ZBTB8B	11	1	0	0	9.2	1.1	0.1	0.1	-3.06413	-6.52356	-6.52356	-5.37042	0.963788	FALSE	FALSE	FALSE	0
602	ZBTB8A	27	14	12	8	22.6	13.7	12.8	9.8	-0.722147	-0.820179	-1.20547	-0.915932	1.35411	TRUE	FALSE	FALSE	0
603	ZBTB8OS	103	42	34	35	85.8	40.9	36.1	42.7	-1.06888	-1.24898	-1.00674	-1.1082	1.93349	TRUE	FALSE	TRUE	-1.1082		ZBTB8OS	zinc finger and BTB domain containing 8 opposite strand
604	RBBP4	950	319	283	198	790.3	309.6	299.6	240.9	-1.35199	-1.39936	-1.71397	-1.48844	2.89779	TRUE	FALSE	TRUE	-1.48844		RBBP4	RB binding protein 4, chromatin remodeling factor
605	SYNC	227	98	48	72	188.9	95.2	50.9	87.7	-0.988589	-1.89189	-1.10697	-1.32915	2.27623	TRUE	FALSE	FALSE	0
606	KIAA1522	479	316	283	207	398.5	306.7	299.6	251.9	-0.377752	-0.411542	-0.661729	-0.483674	2.60043	TRUE	FALSE	FALSE	0
607	YARS	473	405	423	335	393.5	393.1	447.7	407.6	-0.00146727	0.186169	0.0507904	0.0784973	2.65099	TRUE	FALSE	FALSE	0
608	S100PBP	93	36	29	30	77.5	35	30.8	36.6	-1.14684	-1.33127	-1.08235	-1.18682	1.8893	TRUE	FALSE	TRUE	-1.18682		S100PBP	S100P binding protein
609	FNDC5	38	30	29	23	31.7	29.2	30.8	28.1	-0.118514	-0.0415525	-0.173913	-0.111327	1.50106	TRUE	FALSE	FALSE	0
610	HPCA	47	5	18	20	39.2	5	19.1	24.4	-2.97085	-1.03728	-0.683973	-1.56404	1.59329	TRUE	FALSE	FALSE	0
611	TMEM54	243	78	101	154	202.2	75.8	107	187.4	-1.41551	-0.918172	-0.109662	-0.814449	2.30578	TRUE	FALSE	FALSE	0
612	RNF19B	199	72	68	51	165.6	70	72.1	62.1	-1.24228	-1.19963	-1.41504	-1.28565	2.21906	TRUE	FALSE	TRUE	-1.28565		RNF19B	ring finger protein 19B
613	AK2	1040	413	415	406	865.1	400.9	439.3	493.9	-1.10962	-0.97766	-0.808648	-0.965311	2.93707	TRUE	FALSE	FALSE	0
614	AZIN2	31	17	15	9	25.9	16.6	16	11	-0.641769	-0.69488	-1.23545	-0.857366	1.4133	TRUE	FALSE	FALSE	0
615	TRIM62	38	9	13	5	31.7	8.8	13.9	6.2	-1.84891	-1.1894	-2.35414	-1.79748	1.50106	TRUE	FALSE	TRUE	-1.79748		TRIM62	tripartite motif containing 62
616	ZNF362	121	54	58	43	100.7	52.5	61.5	52.4	-0.939674	-0.711405	-0.942425	-0.864502	2.00303	TRUE	FALSE	FALSE	0
618	PHC2	954	524	658	399	793.6	508.6	696.4	485.4	-0.641881	-0.188496	-0.709238	-0.513205	2.8996	TRUE	FALSE	FALSE	0
621	ZSCAN20	20	12	2	8	16.7	11.7	2.2	9.8	-0.51334	-2.92427	-0.768994	-1.4022	1.22272	TRUE	FALSE	FALSE	0
622	CSMD2	5	5	12	1	4.3	5	12.8	1.3	0.217591	1.57374	-1.72583	0.0218339	1.10721	FALSE	FALSE	FALSE	0
625	C1orf94	8	2	12	10	6.8	2	12.8	12.3	-1.76553	0.912537	0.855052	0.000684692	1.10721	FALSE	FALSE	FALSE	0
627	GJB5	5	13	12	5	4.3	12.7	12.8	6.2	1.56242	1.57374	0.527932	1.22136	1.10721	FALSE	FALSE	FALSE	0
628	GJB4	49	221	223	88	40.9	214.5	236.1	107.1	2.3908	2.52923	1.38879	2.10294	2.3731	TRUE	TRUE	FALSE	2.10294	GJB4		gap junction protein beta 4
629	GJB3	140	205	285	198	116.5	199	301.7	240.9	0.772438	1.37278	1.0481	1.06444	2.47958	TRUE	FALSE	FALSE	0
631	SMIM12	286	238	259	227	238	231	274.2	276.2	-0.0430687	0.204267	0.214752	0.125317	2.44122	TRUE	FALSE	FALSE	0
634	ZMYM6NB	144	119	138	175	119.9	115.6	146.1	213	-0.0526903	0.285125	0.829022	0.353819	2.32838	TRUE	FALSE	FALSE	0
635	ZMYM6	75	85	44	37	62.5	82.6	46.7	45.1	0.402286	-0.420434	-0.470729	-0.162959	1.91698	TRUE	FALSE	FALSE	0
636	ZMYM1	31	31	16	2	25.9	30.2	17	2.5	0.221596	-0.607417	-3.37295	-1.25292	1.48001	TRUE	FALSE	FALSE	0
637	SFPQ	2101	1091	1103	909	1747.6	1058.7	1167.3	1105.7	-0.723081	-0.5822	-0.660415	-0.655232	3.24244	TRUE	FALSE	FALSE	0
638	ZMYM4	207	244	168	90	172.3	236.9	177.9	109.6	0.459355	0.0461438	-0.652675	-0.0490585	2.37457	TRUE	FALSE	FALSE	0
639	KIAA0319L	359	494	490	248	298.7	479.5	518.6	301.7	0.682834	0.795925	0.0144175	0.497725	2.71483	TRUE	FALSE	FALSE	0
640	NCDN	233	137	127	94	193.9	133	134.5	114.4	-0.543887	-0.527707	-0.761226	-0.61094	2.28758	TRUE	FALSE	FALSE	0
642	PSMB2	1386	954	764	1486	1152.9	925.8	808.6	1807.5	-0.316495	-0.511769	0.648728	-0.0598453	3.25708	TRUE	FALSE	FALSE	0
643	C1orf216	143	93	86	66	119	90.3	91.1	80.4	-0.398164	-0.385439	-0.565694	-0.449765	2.07555	TRUE	FALSE	FALSE	0
644	CLSPN	153	100	77	68	127.4	97.1	81.6	82.8	-0.391822	-0.642724	-0.621663	-0.55207	2.10517	TRUE	FALSE	FALSE	0
645	AGO4	67	104	88	46	55.8	101	93.2	56	0.856018	0.740065	0.00516171	0.533748	2.00432	TRUE	FALSE	FALSE	0
646	AGO1	240	217	189	140	199.7	210.7	200.1	170.4	0.077356	0.00288683	-0.228909	-0.0495554	2.32366	TRUE	FALSE	FALSE	0
647	AGO3	29	32	32	21	24.2	31.2	34	25.6	0.366539	0.490528	0.0811368	0.312734	1.53148	TRUE	FALSE	FALSE	0
649	ADPRHL2	213	160	188	95	177.3	155.4	199	115.6	-0.190206	0.166576	-0.617051	-0.21356	2.29885	TRUE	FALSE	FALSE	0
651	TRAPPC3	525	461	427	466	436.8	447.4	452	566.9	0.0345924	0.0493499	0.376121	0.153355	2.75351	TRUE	FALSE	FALSE	0
652	MAP7D1	1154	814	786	580	959.9	790	831.9	705.6	-0.281031	-0.206474	-0.444034	-0.310513	2.98223	TRUE	FALSE	FALSE	0
653	THRAP3	1024	992	726	408	851.8	962.7	768.4	496.4	0.176572	-0.148657	-0.779012	-0.250366	2.98349	TRUE	FALSE	FALSE	0
654	SH3D21	8	7	18	6	6.8	6.9	19.1	7.4	0.0210616	1.48997	0.121991	0.544339	1.28103	FALSE	FALSE	FALSE	0
655	EVA1B	213	113	172	169	177.3	109.7	182.1	205.7	-0.692629	0.0385384	0.214349	-0.14658	2.31323	TRUE	FALSE	FALSE	0
656	STK40	381	354	416	371	317	343.6	440.3	451.3	0.116247	0.474004	0.509604	0.366618	2.65447	TRUE	FALSE	FALSE	0
657	LSM10	246	193	169	403	204.7	187.4	178.9	490.3	-0.12739	-0.194358	1.26015	0.312802	2.69046	TRUE	FALSE	FALSE	0
658	OSCP1	46	26	53	36	38.4	25.3	56.2	43.9	-0.601969	0.549464	0.193115	0.0468698	1.74974	TRUE	FALSE	FALSE	0
659	MRPS15	858	565	500	907	713.7	548.3	529.2	1103.3	-0.380352	-0.431505	0.628435	-0.0611405	3.04269	TRUE	FALSE	FALSE	0
664	ZC3H12A	81	59	94	23	67.5	57.4	99.6	28.1	-0.233837	0.561258	-1.26432	-0.312299	1.99826	TRUE	FALSE	FALSE	0
666	MEAF6	202	210	186	128	168.1	203.9	196.9	155.8	0.278542	0.228143	-0.109624	0.132354	2.30942	TRUE	FALSE	FALSE	0
668	SNIP1	99	68	69	19	82.4	66.1	73.1	23.2	-0.317994	-0.172773	-1.82852	-0.773096	1.91593	TRUE	FALSE	FALSE	0
670	GNL2	330	357	308	337	274.6	346.5	326	410	0.335524	0.24754	0.578292	0.387119	2.61278	TRUE	FALSE	FALSE	0
672	C1orf109	60	58	56	25	50	56.4	59.4	30.5	0.173767	0.248535	-0.713119	-0.096939	1.77379	TRUE	FALSE	FALSE	0
673	CDCA8	363	176	170	162	302	170.9	180	197.1	-0.821396	-0.746552	-0.615621	-0.727856	2.48001	TRUE	FALSE	FALSE	0
674	EPHA10	27	7	3	10	22.6	6.9	3.3	12.3	-1.71165	-2.77578	-0.877664	-1.78837	1.35411	TRUE	FALSE	FALSE	0
675	MANEAL	226	190	264	261	188.1	184.5	279.5	317.6	-0.027879	0.571348	0.755711	0.43306	2.50188	TRUE	FALSE	FALSE	0
676	YRDC	123	123	127	106	102.4	119.5	134.5	129	0.222795	0.39339	0.333155	0.316447	2.12872	TRUE	FALSE	FALSE	0
677	C1orf122	420	296	341	481	349.4	287.3	360.9	585.1	-0.282322	0.0467195	0.743804	0.169401	2.76723	TRUE	FALSE	FALSE	0
678	MTF1	69	59	58	41	57.5	57.4	61.5	50	-0.00251122	0.0970245	-0.201634	-0.0357069	1.78888	TRUE	FALSE	FALSE	0
679	INPP5B	149	122	96	88	124	118.5	101.7	107.1	-0.0654531	-0.28602	-0.211382	-0.187618	2.09342	TRUE	FALSE	FALSE	0
680	SF3A3	713	534	448	366	593.1	518.3	474.2	445.3	-0.194488	-0.32278	-0.413498	-0.310255	2.77313	TRUE	FALSE	FALSE	0
681	FHL3	117	99	140	93	97.4	96.2	148.2	113.2	-0.0178849	0.605552	0.21688	0.268182	2.17085	TRUE	FALSE	FALSE	0
682	UTP11L	117	121	97	83	97.4	117.5	102.7	101.1	0.270667	0.0764425	0.0537893	0.133633	2.07004	TRUE	FALSE	FALSE	0
686	RRAGC	191	115	79	110	159	111.7	83.7	133.9	-0.509398	-0.925727	-0.247871	-0.560999	2.2014	TRUE	FALSE	FALSE	0
691	AKIRIN1	227	194	155	90	188.9	188.3	164.1	109.6	-0.0045897	-0.203047	-0.785375	-0.331004	2.27623	TRUE	FALSE	FALSE	0
692	NDUFS5	474	320	331	409	394.4	310.6	350.4	497.6	-0.344602	-0.170657	0.335327	-0.0599772	2.69688	TRUE	FALSE	FALSE	0
693	MACF1	804	1917	1261	940	668.8	1860.3	1334.5	1143.4	1.47589	0.996653	0.773683	1.08207	3.26958	TRUE	FALSE	FALSE	0
694	KIAA0754	51	138	94	8	42.5	134	99.6	9.8	1.6567	1.22868	-2.11661	0.256257	2.1271	TRUE	FALSE	FALSE	0
697	PABPC4	634	503	422	323	527.4	488.2	446.7	393	-0.111425	-0.239591	-0.424368	-0.258462	2.72214	TRUE	FALSE	FALSE	0
698	LOC101929516	101	74	60	40	84.1	71.9	63.6	48.8	-0.226114	-0.403079	-0.785225	-0.471473	1.9248	TRUE	FALSE	FALSE	0
700	HEYL	82	82	72	54	68.3	79.7	76.3	65.8	0.222694	0.159797	-0.053798	0.109565	1.90146	TRUE	FALSE	FALSE	0
703	PPIE	260	260	253	218	216.4	252.4	267.8	265.3	0.222011	0.307455	0.293924	0.274464	2.42781	TRUE	FALSE	FALSE	0
706	TRIT1	89	87	75	37	74.1	84.5	79.5	45.1	0.189478	0.101481	-0.716346	-0.141796	1.92686	TRUE	FALSE	FALSE	0
707	MYCL	22	38	39	20	18.4	37	41.4	24.4	1.00782	1.16993	0.407175	0.86164	1.617	TRUE	FALSE	FALSE	0
708	MFSD2A	73	127	133	67	60.8	123.3	140.8	81.6	1.02003	1.2115	0.424498	0.885344	2.1486	TRUE	FALSE	FALSE	0
709	CAP1	1239	987	858	741	1030.6	957.8	908	901.4	-0.105688	-0.18272	-0.193245	-0.160551	3.01309	TRUE	FALSE	FALSE	0
710	PPT1	437	575	571	420	363.6	558	604.3	510.9	0.617913	0.732913	0.490689	0.613838	2.78125	TRUE	FALSE	FALSE	0
711	RLF	69	127	61	54	57.5	123.3	64.7	65.8	1.10054	0.170204	0.194526	0.488423	2.09096	TRUE	FALSE	FALSE	0
713	ZMPSTE24	262	246	151	104	218	238.8	159.9	126.6	0.131475	-0.447158	-0.784051	-0.366578	2.37803	TRUE	FALSE	FALSE	0
715	SMAP2	119	106	107	63	99.1	103	113.3	76.7	0.0556874	0.193191	-0.369658	-0.0402601	2.05423	TRUE	FALSE	FALSE	0
717	ZFP69	12	20	23	18	10.1	19.5	24.4	22	0.949119	1.27253	1.12315	1.11493	1.38739	TRUE	FALSE	FALSE	0
719	ZNF684	12	4	6	8	10.1	4	6.4	9.8	-1.33628	-0.658211	-0.0435016	-0.679332	1.00432	FALSE	FALSE	FALSE	0
720	RIMS3	63	87	104	42	52.5	84.5	110.2	51.2	0.686634	1.06973	-0.0361736	0.573398	2.04218	TRUE	FALSE	FALSE	0
722	NFYC	239	125	122	187	198.9	121.4	129.2	227.5	-0.712275	-0.622437	0.193823	-0.380296	2.35698	TRUE	FALSE	FALSE	0
727	CTPS1	975	1178	872	602	811.1	1143.2	922.9	732.3	0.495126	0.186295	-0.147445	0.177992	3.05812	TRUE	FALSE	FALSE	0
728	SLFNL1-AS1	15	20	7	17	12.6	19.5	7.5	20.8	0.63005	-0.748461	0.72316	0.201583	1.31806	TRUE	FALSE	FALSE	0
730	SCMH1	203	187	175	145	168.9	181.6	185.3	176.5	0.104595	0.133694	0.0634989	0.100596	2.26788	TRUE	FALSE	FALSE	0
731	FOXO6	152	65	50	86	126.5	63.2	53	104.7	-1.00114	-1.25507	-0.272876	-0.84303	2.10209	TRUE	FALSE	FALSE	0
732	EDN2	31	13	10	3	25.9	12.7	10.7	3.7	-1.02812	-1.27534	-2.80735	-1.70361	1.4133	TRUE	FALSE	TRUE	-1.70361		EDN2	endothelin 2
733	HIVEP3	56	61	53	73	46.7	59.3	56.2	88.9	0.34461	0.267148	0.928761	0.513506	1.9489	TRUE	FALSE	FALSE	0
736	FOXJ3	114	128	98	70	94.9	124.3	103.8	85.2	0.389346	0.129326	-0.155555	0.121039	2.09447	TRUE	FALSE	FALSE	0
737	RIMKLA	16	0	1	2	13.4	0.1	1.2	2.5	-7.06609	-3.48113	-2.42223	-4.32315	1.1271	FALSE	FALSE	FALSE	0
738	ZMYND12	14	16	17	25	11.7	15.6	18.1	30.5	0.415037	0.629481	1.3823	0.80894	1.4843	TRUE	FALSE	FALSE	0
739	PPCS	121	103	115	72	100.7	100	121.8	87.7	-0.0100637	0.27445	-0.199415	0.0216573	2.08565	TRUE	FALSE	FALSE	0
741	PPIH	196	162	184	292	163.1	157.3	194.8	355.3	-0.0522381	0.256237	1.12328	0.442427	2.5506	TRUE	FALSE	FALSE	0
742	YBX1	5051	3653	3130	3063	4201.3	3544.8	3312.3	3725.6	-0.245132	-0.343002	-0.173363	-0.253832	3.62338	TRUE	FALSE	FALSE	0
744	P3H1	238	319	314	194	198.1	309.6	332.4	236.1	0.644177	0.746692	0.253169	0.548012	2.52166	TRUE	FALSE	FALSE	0
745	C1orf50	49	60	43	47	40.9	58.3	45.6	57.3	0.511395	0.156933	0.486434	0.384921	1.76567	TRUE	FALSE	FALSE	0
747	SVBP	50	22	27	31	41.7	21.4	28.7	37.8	-0.962437	-0.538997	-0.141661	-0.547698	1.62014	TRUE	FALSE	FALSE	0
748	ERMAP	12	8	10	4	10.1	7.9	10.7	5	-0.354431	0.0832555	-1.01436	-0.42851	1.02938	FALSE	FALSE	FALSE	0
749	ZNF691	20	15	20	17	16.7	14.7	21.3	20.8	-0.184032	0.351005	0.316735	0.161236	1.32838	TRUE	FALSE	FALSE	0
751	SLC2A1	1307	792	683	719	1087.2	768.6	722.9	874.6	-0.500312	-0.588749	-0.313922	-0.467661	3.03631	TRUE	FALSE	FALSE	0
754	EBNA1BP2	682	508	419	522	567.4	493	443.5	635	-0.202779	-0.355432	0.16239	-0.13194	2.80277	TRUE	FALSE	FALSE	0
761	CDC20	879	417	301	491	731.2	404.7	318.6	597.3	-0.853413	-1.19852	-0.29181	-0.781248	2.86404	TRUE	FALSE	FALSE	0
762	ELOVL1	616	413	462	600	512.5	400.9	489	729.9	-0.35431	-0.0677175	0.510147	0.0293732	2.86326	TRUE	FALSE	FALSE	0
764	MED8	110	113	88	100	91.6	109.7	93.2	121.7	0.260144	0.0249824	0.40991	0.231679	2.08529	TRUE	FALSE	FALSE	0
765	SZT2	217	208	159	136	180.6	201.9	168.4	165.5	0.160843	-0.100906	-0.125967	-0.0220098	2.30514	TRUE	FALSE	FALSE	0
767	HYI	52	25	43	71	43.4	24.4	45.6	86.5	-0.830814	0.0713388	0.995005	0.07851	1.93702	TRUE	FALSE	FALSE	0
768	PTPRF	127	289	222	103	105.7	280.5	235	125.4	1.40803	1.15269	0.246562	0.935758	2.44793	TRUE	FALSE	FALSE	0
769	KDM4A	221	283	252	140	183.9	274.7	266.8	170.4	0.578935	0.536837	-0.109996	0.335259	2.43886	TRUE	FALSE	FALSE	0
770	KDM4A-AS1	22	31	24	15	18.4	30.2	25.5	18.3	0.714843	0.470791	-0.00786212	0.392591	1.48001	TRUE	FALSE	FALSE	0
771	ST3GAL3	33	46	68	45	27.5	44.7	72.1	54.8	0.700843	1.39057	0.994744	1.02872	1.85794	TRUE	FALSE	FALSE	0
775	IPO13	219	158	175	154	182.3	153.4	185.3	187.4	-0.249016	0.0235483	0.0398064	-0.0618871	2.27277	TRUE	FALSE	FALSE	0
776	DPH2	160	118	134	133	133.2	114.6	141.9	161.9	-0.216987	0.0912805	0.281509	0.0519341	2.20925	TRUE	FALSE	FALSE	0
777	ATP6V0B	464	327	373	432	386	317.4	394.8	525.5	-0.282299	0.0325211	0.44509	0.0651041	2.72057	TRUE	FALSE	FALSE	0
778	B4GALT2	262	199	276	244	218	193.2	292.2	296.9	-0.174233	0.422628	0.445649	0.231348	2.47261	TRUE	FALSE	FALSE	0
779	CCDC24	25	34	58	28	20.9	33.1	61.5	34.2	0.663328	1.55708	0.710493	0.976968	1.78888	TRUE	FALSE	FALSE	0
780	SLC6A9	4	17	31	7	3.4	16.6	32.9	8.6	2.28758	3.27448	1.3388	2.30029	1.5172	TRUE	TRUE	FALSE	2.30029	SLC6A9		solute carrier family 6 member 9
782	DMAP1	182	132	115	67	151.5	128.2	121.8	81.6	-0.240922	-0.314804	-0.892677	-0.482801	2.18041	TRUE	FALSE	FALSE	0
783	ERI3	246	255	317	265	204.7	247.5	335.6	322.4	0.273917	0.713232	0.655341	0.547497	2.52582	TRUE	FALSE	FALSE	0
785	RNF220	470	344	424	380	391	333.9	448.8	462.3	-0.227753	0.198904	0.241661	0.0709374	2.66492	TRUE	FALSE	FALSE	0
787	TMEM53	52	35	43	30	43.4	34.1	45.6	36.6	-0.347923	0.0713388	-0.245851	-0.174145	1.65896	TRUE	FALSE	FALSE	0
791	KIF2C	509	336	281	258	423.5	326.1	297.5	313.9	-0.377048	-0.509472	-0.432057	-0.439526	2.62685	TRUE	FALSE	FALSE	0
792	RPS8	6770	5871	6441	6786	5631.1	5697	6816	8253.9	0.0167856	0.275509	0.551659	0.281318	3.91666	TRUE	FALSE	FALSE	0
793	SNORD55	16	3	4	7	13.4	3	4.3	8.6	-2.1592	-1.63982	-0.639824	-1.47962	1.1271	FALSE	FALSE	FALSE	0
798	PLK3	24	42	32	17	20.1	40.9	34	20.8	1.02491	0.758339	0.049388	0.610878	1.61172	TRUE	FALSE	FALSE	0
802	EIF2B3	89	64	63	81	74.1	62.2	66.8	98.6	-0.252559	-0.149625	0.412114	0.0033099	1.99388	TRUE	FALSE	FALSE	0
803	HECTD3	130	134	111	95	108.2	130.1	117.6	115.6	0.26592	0.120188	0.0954409	0.160516	2.11428	TRUE	FALSE	FALSE	0
804	UROD	218	171	165	209	181.4	166	174.7	254.3	-0.127991	-0.0542948	0.487357	0.10169	2.40535	TRUE	FALSE	FALSE	0
805	ZSWIM5	33	14	12	7	27.5	13.7	12.8	8.6	-1.00526	-1.10329	-1.67702	-1.26186	1.43933	TRUE	FALSE	TRUE	-1.26186		ZSWIM5	zinc finger SWIM-type containing 5
808	MUTYH	81	68	63	75	67.5	66.1	66.8	91.3	-0.0302372	-0.0150394	0.435727	0.13015	1.96047	TRUE	FALSE	FALSE	0
809	TOE1	75	42	46	69	62.5	40.9	48.8	84	-0.611755	-0.356975	0.426533	-0.180732	1.92428	TRUE	FALSE	FALSE	0
810	TESK2	27	10	11	15	22.6	9.8	11.7	18.3	-1.20547	-0.949814	-0.304479	-0.819921	1.35411	TRUE	FALSE	FALSE	0
811	CCDC163P	24	8	14	22	20.1	7.9	14.9	26.9	-1.34727	-0.431883	0.420411	-0.452914	1.42975	TRUE	FALSE	FALSE	0
812	MMACHC	143	111	106	173	119	107.8	112.3	210.5	-0.142604	-0.0836036	0.822859	0.198884	2.32325	TRUE	FALSE	FALSE	0
813	PRDX1	5380	4065	3105	3793	4474.9	3944.6	3285.8	4613.5	-0.181976	-0.445611	0.0440062	-0.194527	3.66403	TRUE	FALSE	FALSE	0
814	AKR1A1	324	292	300	355	269.6	283.4	317.6	431.9	0.0720193	0.23639	0.679877	0.329429	2.63538	TRUE	FALSE	FALSE	0
815	NASP	977	889	787	808	812.7	862.7	832.9	982.9	0.0861361	0.0354204	0.274322	0.131959	2.99251	TRUE	FALSE	FALSE	0
817	GPBP1L1	296	257	222	103	246.3	249.5	235	125.4	0.0186232	-0.0677559	-0.973879	-0.341004	2.39707	TRUE	FALSE	FALSE	0
819	TMEM69	81	78	60	48	67.5	75.8	63.6	58.5	0.16731	-0.0858607	-0.206451	-0.0416671	1.87967	TRUE	FALSE	FALSE	0
820	IPP	45	41	24	7	37.5	39.9	25.5	8.6	0.0894982	-0.556393	-2.12448	-0.863792	1.60097	TRUE	FALSE	FALSE	0
821	MAST2	336	400	323	237	279.6	388.2	341.9	288.4	0.473436	0.29021	0.0447068	0.269451	2.58906	TRUE	FALSE	FALSE	0
822	PIK3R3	58	42	26	17	48.3	40.9	27.6	20.8	-0.239922	-0.807355	-1.21544	-0.754239	1.68395	TRUE	FALSE	FALSE	0
825	POMGNT1	464	361	365	399	386	350.4	386.3	485.4	-0.139598	0.00112083	0.330573	0.064032	2.6861	TRUE	FALSE	FALSE	0
826	LURAP1	11	12	15	1	9.2	11.7	16	1.3	0.346803	0.798366	-2.82312	-0.559318	1.20412	FALSE	FALSE	FALSE	0
827	RAD54L	314	178	151	167	261.3	172.8	159.9	203.2	-0.596604	-0.708537	-0.362807	-0.555983	2.41714	TRUE	FALSE	FALSE	0
828	LRRC41	487	417	423	443	405.2	404.7	447.7	538.9	-0.00178133	0.143898	0.411383	0.1845	2.73151	TRUE	FALSE	FALSE	0
829	UQCRH	872	587	576	646	725.4	569.7	609.6	785.8	-0.348574	-0.250914	0.115385	-0.161368	2.89531	TRUE	FALSE	FALSE	0
830	NSUN4	110	105	76	43	91.6	102	80.5	52.4	0.15515	-0.186359	-0.805781	-0.278997	2.0086	TRUE	FALSE	FALSE	0
831	FAAH	75	110	97	45	62.5	106.8	102.7	54.8	0.772984	0.716508	-0.18968	0.43327	2.02857	TRUE	FALSE	FALSE	0
834	DMBX1	12	7	3	2	10.1	6.9	3.3	2.5	-0.549687	-1.61382	-2.01436	-1.39262	1.00432	FALSE	FALSE	FALSE	0
837	MKNK1	33	37	32	22	27.5	36	34	26.9	0.388565	0.306103	-0.0318254	0.220948	1.5563	TRUE	FALSE	FALSE	0
838	MOB3C	34	16	24	5	28.4	15.6	25.5	6.2	-0.864345	-0.155394	-2.19555	-1.07176	1.45332	TRUE	FALSE	FALSE	0
839	ATPAF1	226	182	173	144	188.1	176.7	183.2	175.2	-0.0901978	-0.0380803	-0.102497	-0.0769251	2.27439	TRUE	FALSE	FALSE	0
841	EFCAB14-AS1	17	16	18	3	14.2	15.6	19.1	3.7	0.135655	0.427682	-1.94029	-0.458986	1.28103	FALSE	FALSE	FALSE	0
842	EFCAB14	493	531	419	369	410.2	515.4	443.5	448.9	0.329365	0.112607	0.130067	0.190679	2.71214	TRUE	FALSE	FALSE	0
849	LINC00853	13	9	14	3	10.9	8.8	14.9	3.7	-0.308753	0.450984	-1.55873	-0.472166	1.17319	FALSE	FALSE	FALSE	0
850	PDZK1IP1	40	34	86	52	33.4	33.1	91.1	63.3	-0.0130169	1.4476	0.922357	0.785648	1.95952	TRUE	FALSE	FALSE	0
851	TAL1	83	0	1	0	69.1	0.1	1.2	0.1	-9.43254	-5.84758	-9.43254	-8.23755	1.83948	TRUE	FALSE	TRUE	-8.23755		TAL1	TAL bHLH transcription factor 1, erythroid differentiation factor
852	STIL	107	80	77	36	89.1	77.7	81.6	43.9	-0.197511	-0.126856	-1.0212	-0.448524	1.94988	TRUE	FALSE	FALSE	0
853	CMPK1	209	219	146	114	173.9	212.6	154.6	138.8	0.289884	-0.169718	-0.32525	-0.0683614	2.32756	TRUE	FALSE	FALSE	0
856	FOXD2-AS1	55	50	50	50	45.8	48.6	53	60.9	0.0856087	0.210645	0.411095	0.235783	1.78462	TRUE	FALSE	FALSE	0
857	FOXD2	17	19	22	7	14.2	18.5	23.4	8.6	0.381634	0.720618	-0.723482	0.126257	1.36922	TRUE	FALSE	FALSE	0
858	TRABD2B	118	611	621	523	98.2	593	657.2	636.2	2.59424	2.74254	2.69569	2.67749	2.8177	TRUE	TRUE	FALSE	2.67749	TRABD2B		TraB domain containing 2B
861	SPATA6	29	21	13	2	24.2	20.5	13.9	2.5	-0.239383	-0.799922	-3.27501	-1.4381	1.38382	TRUE	FALSE	FALSE	0
863	BEND5	11	4	7	1	9.2	4	7.5	1.3	-1.20163	-0.294743	-2.82312	-1.43983	0.963788	FALSE	FALSE	FALSE	0
868	FAF1	256	357	344	303	213	346.5	364.1	368.6	0.702002	0.773481	0.791203	0.755562	2.56656	TRUE	FALSE	FALSE	0
869	CDKN2C	383	106	154	206	318.7	103	163.1	250.7	-1.62955	-0.966442	-0.346237	-0.980745	2.50338	TRUE	FALSE	FALSE	0
873	RNF11	142	255	191	82	118.2	247.5	202.2	99.8	1.0662	0.774553	-0.244118	0.532211	2.39358	TRUE	FALSE	FALSE	0
874	TTC39A	84	92	94	84	70	89.4	99.6	102.3	0.35292	0.508791	0.547379	0.469697	2.00988	TRUE	FALSE	FALSE	0
876	EPS15	331	328	225	112	275.4	318.4	238.2	136.3	0.209312	-0.209355	-1.01474	-0.338262	2.50297	TRUE	FALSE	FALSE	0
877	OSBPL9	731	682	528	514	608.1	661.9	558.8	625.3	0.122305	-0.121977	0.0402399	0.0135227	2.82079	TRUE	FALSE	FALSE	0
878	NRD1	880	814	609	558	732	790	644.5	678.8	0.110009	-0.183663	-0.108857	-0.0608371	2.89763	TRUE	FALSE	FALSE	0
880	RAB3B	11	29	9	9	9.2	28.2	9.6	11	1.61599	0.0614005	0.257798	0.645063	1.45025	TRUE	FALSE	FALSE	0
881	TXNDC12	297	252	261	153	247.1	244.6	276.3	186.2	-0.0146706	0.161141	-0.408242	-0.0872573	2.44138	TRUE	FALSE	FALSE	0
884	BTF3L4	77	74	72	69	64.1	71.9	76.3	84	0.165667	0.251359	0.390065	0.26903	1.92428	TRUE	FALSE	FALSE	0
885	ZFYVE9	77	100	100	55	64.1	97.1	105.9	67	0.599147	0.724306	0.0638367	0.46243	2.0249	TRUE	FALSE	FALSE	0
886	CC2D1B	298	218	242	153	248	211.6	256.2	186.2	-0.229	0.0469304	-0.413487	-0.198519	2.40858	TRUE	FALSE	FALSE	0
887	ORC1	293	156	122	86	243.8	151.5	129.2	104.7	-0.68638	-0.916092	-1.21944	-0.940636	2.38703	TRUE	FALSE	FALSE	0
888	PRPF38A	289	189	184	136	240.5	183.5	194.8	165.5	-0.390257	-0.304043	-0.539206	-0.411169	2.38112	TRUE	FALSE	FALSE	0
889	ZCCHC11	192	252	149	122	159.8	244.6	157.8	148.5	0.614157	-0.0181702	-0.105804	0.163394	2.38846	TRUE	FALSE	FALSE	0
892	COA7	184	163	167	137	153.1	158.3	176.8	166.7	0.048187	0.207644	0.12278	0.126204	2.24748	TRUE	FALSE	FALSE	0
893	ZYG11B	60	85	42	26	50	82.6	44.5	31.7	0.724214	-0.168123	-0.657445	-0.0337848	1.91698	TRUE	FALSE	FALSE	0
896	SCP2	335	330	280	196	278.7	320.3	296.4	238.5	0.200711	0.0888324	-0.224724	0.0216065	2.50556	TRUE	FALSE	FALSE	0
902	CPT2	154	156	84	70	128.2	151.5	89	85.2	0.240922	-0.526519	-0.589471	-0.291689	2.18041	TRUE	FALSE	FALSE	0
903	C1orf123	122	110	144	182	101.6	106.8	152.5	221.5	0.0720112	0.585909	1.12441	0.594109	2.34537	TRUE	FALSE	FALSE	0
904	MAGOH	271	212	205	293	225.5	205.8	217	356.5	-0.131884	-0.0554324	0.660775	0.157819	2.55206	TRUE	FALSE	FALSE	0
905	LOC100507564	10	8	4	20	8.4	7.9	4.3	24.4	-0.0885367	-0.966053	1.53842	0.161277	1.38739	TRUE	FALSE	FALSE	0
906	LRP8	293	288	190	160	243.8	279.6	201.2	194.7	0.197666	-0.277068	-0.324445	-0.134616	2.44654	TRUE	FALSE	FALSE	0
910	GLIS1	17	10	8	11	14.2	9.8	8.6	13.5	-0.535037	-0.723482	-0.0729315	-0.443817	1.15229	FALSE	FALSE	FALSE	0
911	NDC1	141	184	91	97	117.4	178.6	96.4	118.1	0.6053	-0.284327	0.00857656	0.10985	2.25188	TRUE	FALSE	FALSE	0
912	YIPF1	124	90	95	147	103.2	87.4	100.6	178.9	-0.239738	-0.0368127	0.79371	0.172387	2.25261	TRUE	FALSE	FALSE	0
913	DIO1	48	13	21	13	40	12.7	22.3	15.9	-1.65517	-0.842956	-1.33097	-1.27637	1.60206	TRUE	FALSE	FALSE	0
914	HSPB11	62	48	37	49	51.7	46.7	39.3	59.7	-0.146742	-0.395635	0.207567	-0.111603	1.77597	TRUE	FALSE	FALSE	0
915	LRRC42	540	310	367	208	449.2	300.9	388.5	253.1	-0.578074	-0.209443	-0.82765	-0.538389	2.65244	TRUE	FALSE	FALSE	0
917	TMEM59	613	540	566	339	510	524.1	599	412.4	0.0393449	0.232059	-0.306453	-0.0116831	2.77743	TRUE	FALSE	FALSE	0
918	TCEANC2	52	36	39	39	43.4	35	41.4	47.5	-0.31034	-0.0680643	0.130232	-0.082724	1.67669	TRUE	FALSE	FALSE	0
921	CYB5RL	18	12	10	8	15.1	11.7	10.7	9.8	-0.36804	-0.496938	-0.623695	-0.496224	1.17898	FALSE	FALSE	FALSE	0
922	MRPL37	1032	564	589	667	858.5	547.4	623.4	811.4	-0.649223	-0.46166	-0.0814048	-0.397429	2.93374	TRUE	FALSE	FALSE	0
923	SSBP3	69	47	74	51	57.5	45.7	78.4	62.1	-0.331368	0.447292	0.111031	0.0756517	1.89432	TRUE	FALSE	FALSE	0
925	ACOT11	28	30	26	28	23.4	29.2	27.6	34.2	0.31946	0.23816	0.547488	0.368369	1.53403	TRUE	FALSE	FALSE	0
926	FAM151A	12	7	8	12	10.1	6.9	8.6	14.7	-0.549687	-0.231947	0.541461	-0.0800576	1.16732	FALSE	FALSE	FALSE	0
929	TTC4	16	8	12	3	13.4	7.9	12.8	3.7	-0.762308	-0.0660892	-1.85664	-0.895011	1.1271	FALSE	FALSE	FALSE	0
930	PARS2	70	61	56	26	58.3	59.3	59.4	31.7	0.0245362	0.026967	-0.879013	-0.275837	1.77379	TRUE	FALSE	FALSE	0
933	DHCR24	1064	346	370	326	885.1	335.8	391.6	396.6	-1.39824	-1.17646	-1.15816	-1.24428	2.94699	TRUE	FALSE	TRUE	-1.24428		DHCR24	24-dehydrocholesterol reductase
937	USP24	121	191	114	88	100.7	185.4	120.7	107.1	0.880578	0.261362	0.0888948	0.410278	2.26811	TRUE	FALSE	FALSE	0
940	PPAP2B	50	30	32	26	41.7	29.2	34	31.7	-0.514079	-0.294513	-0.395565	-0.401385	1.62014	TRUE	FALSE	FALSE	0
941	PRKAA2	106	134	60	45	88.3	130.1	63.6	54.8	0.559136	-0.473387	-0.688238	-0.20083	2.11428	TRUE	FALSE	FALSE	0
945	DAB1	217	81	82	34	180.6	78.7	86.9	41.5	-1.19836	-1.05537	-2.12161	-1.45845	2.25672	TRUE	FALSE	TRUE	-1.45845		DAB1	DAB adaptor protein 1
947	OMA1	33	58	27	35	27.5	56.4	28.7	42.7	1.03626	0.0616191	0.634804	0.577562	1.75128	TRUE	FALSE	FALSE	0
949	MYSM1	65	100	60	25	54.2	97.1	63.6	30.5	0.841178	0.230734	-0.829484	0.0808096	1.98722	TRUE	FALSE	FALSE	0
950	JUN	672	1664	1294	403	559	1614.8	1369.4	490.3	1.53044	1.29262	-0.189184	0.877959	3.20812	TRUE	FALSE	FALSE	0
954	FGGY	52	97	82	74	43.4	94.2	86.9	90.1	1.11803	1.00166	1.05383	1.05784	1.97405	TRUE	TRUE	FALSE	1.05784	FGGY		FGGY carbohydrate kinase domain containing
957	HOOK1	55	86	31	17	45.8	83.5	32.9	20.8	0.866429	-0.47726	-1.13876	-0.249865	1.92169	TRUE	FALSE	FALSE	0
958	CYP2J2	6	12	3	1	5.1	11.7	3.3	1.3	1.19794	-0.628031	-1.97199	-0.467359	1.06819	FALSE	FALSE	FALSE	0
962	NFIA	24	42	28	34	20.1	40.9	29.7	41.5	1.02491	0.563267	1.04592	0.87803	1.61805	TRUE	FALSE	FALSE	0
965	TM2D1	94	151	92	99	78.3	146.6	97.5	120.5	0.904801	0.31639	0.621949	0.61438	2.16613	TRUE	FALSE	FALSE	0
966	INADL	39	76	68	32	32.5	73.8	72.1	39	1.18318	1.14956	0.263034	0.865258	1.86806	TRUE	FALSE	FALSE	0
971	USP1	317	239	175	93	263.8	232	185.3	113.2	-0.18532	-0.509582	-1.22057	-0.638491	2.42127	TRUE	FALSE	FALSE	0
972	DOCK7	182	260	161	133	151.5	252.4	170.5	161.9	0.736394	0.170454	0.0957852	0.334211	2.40209	TRUE	FALSE	FALSE	0
974	ATG4C	168	197	113	67	139.8	191.3	119.7	81.6	0.452473	-0.223941	-0.776723	-0.182731	2.28171	TRUE	FALSE	FALSE	0
979	ALG6	29	23	13	14	24.2	22.4	13.9	17.1	-0.111508	-0.799922	-0.501011	-0.470814	1.38382	TRUE	FALSE	FALSE	0
980	ITGB3BP	88	51	32	46	73.3	49.6	34	56	-0.563473	-1.10828	-0.388386	-0.686713	1.8651	TRUE	FALSE	FALSE	0
981	EFCAB7	36	25	30	23	30	24.4	31.8	28.1	-0.298081	0.0840643	-0.0943924	-0.102803	1.50243	TRUE	FALSE	FALSE	0
983	PGM1	331	299	229	251	275.4	290.2	242.4	305.4	0.075519	-0.184139	0.149172	0.0135172	2.48487	TRUE	FALSE	FALSE	0
984	ROR1	30	56	53	21	25.1	54.4	56.2	25.6	1.11592	1.16288	0.0284564	0.769086	1.74974	TRUE	FALSE	FALSE	0
987	CACHD1	142	220	215	129	118.2	213.6	227.6	157	0.853682	0.945271	0.409535	0.736162	2.35717	TRUE	FALSE	FALSE	0
989	RAVER2	128	122	114	73	106.6	118.5	120.7	88.9	0.15268	0.179218	-0.261952	0.0233152	2.08171	TRUE	FALSE	FALSE	0
990	JAK1	634	828	687	464	527.4	803.5	727.1	564.5	0.6074	0.463256	0.098076	0.389578	2.90499	TRUE	FALSE	FALSE	0
994	AK4	78	70	41	40	65	68	43.5	48.8	0.065095	-0.579424	-0.413559	-0.309296	1.83251	TRUE	FALSE	FALSE	0
995	DNAJC6	312	424	245	97	259.6	411.5	259.4	118.1	0.664602	-0.0011119	-1.13628	-0.157597	2.61437	TRUE	FALSE	FALSE	0
996	LEPROT	941	1185	829	492	782.8	1150	877.4	598.5	0.554918	0.164591	-0.387293	0.110739	3.0607	TRUE	FALSE	FALSE	0
997	LEPR	10	23	9	2	8.4	22.4	9.6	2.5	1.41504	0.192645	-1.74846	-0.0469262	1.35025	TRUE	FALSE	FALSE	0
998	PDE4B	22	62	31	28	18.4	60.3	32.9	34.2	1.71245	0.838382	0.894291	1.14837	1.78032	TRUE	FALSE	FALSE	0
1005	MIER1	145	172	109	42	120.7	167	115.4	51.2	0.468422	-0.0647825	-1.23721	-0.277857	2.22272	TRUE	FALSE	FALSE	0
1006	SLC35D1	49	52	28	19	40.9	50.6	29.7	23.2	0.307037	-0.461638	-0.817976	-0.324192	1.70415	TRUE	FALSE	FALSE	0
1010	SERBP1	1862	1462	1086	860	1548.8	1418.7	1149.3	1046.1	-0.126581	-0.430395	-0.56613	-0.374369	3.19	TRUE	FALSE	FALSE	0
1011	GADD45A	221	260	272	179	183.9	252.4	287.9	217.8	0.45679	0.646646	0.244082	0.449173	2.45924	TRUE	FALSE	FALSE	0
1012	GNG12	157	221	156	129	130.7	214.5	165.2	157	0.714719	0.337955	0.264505	0.439059	2.33143	TRUE	FALSE	FALSE	0
1015	WLS	428	415	423	229	356.1	402.8	447.7	278.6	0.177781	0.33025	-0.354087	0.0513147	2.65099	TRUE	FALSE	FALSE	0
1018	DEPDC1	140	86	60	30	116.5	83.5	63.6	36.6	-0.480482	-0.873231	-1.67041	-1.00804	2.06633	TRUE	FALSE	FALSE	0
1020	LRRC7	49	4	27	7	40.9	4	28.7	8.6	-3.35403	-0.51105	-2.24969	-2.03826	1.61172	TRUE	FALSE	FALSE	0
1022	LRRC40	77	89	40	39	64.1	86.5	42.4	47.5	0.432376	-0.59626	-0.432397	-0.19876	1.93702	TRUE	FALSE	FALSE	0
1023	SRSF11	488	459	350	136	406	445.5	370.5	165.5	0.133946	-0.132006	-1.29465	-0.430903	2.64885	TRUE	FALSE	FALSE	0
1024	ANKRD13C	168	150	136	107	139.8	145.7	144	130.2	0.0596365	0.0427045	-0.102635	-9.79815e-05	2.16346	TRUE	FALSE	FALSE	0
1026	CTH	124	309	229	243	103.2	299.9	242.4	295.7	1.53904	1.23195	1.51869	1.42989	2.47698	TRUE	TRUE	FALSE	1.42989	CTH		cystathionine gamma-lyase
1029	ZRANB2-AS1	58	39	35	19	48.3	37.9	37.1	23.2	-0.349825	-0.380604	-1.0579	-0.596109	1.68395	TRUE	FALSE	FALSE	0
1030	ZRANB2	207	223	128	58	172.3	216.5	135.6	70.6	0.329444	-0.345566	-1.28718	-0.434435	2.33546	TRUE	FALSE	FALSE	0
1033	NEGR1	21	13	3	3	17.6	12.7	3.3	3.7	-0.470747	-2.41504	-2.24998	-1.71192	1.24551	TRUE	FALSE	FALSE	0
1036	LRRIQ3	11	9	7	2	9.2	8.8	7.5	2.5	-0.0641303	-0.294743	-1.87971	-0.746193	0.963788	FALSE	FALSE	FALSE	0
1038	FPGT	37	33	18	15	30.9	32.1	19.1	18.3	0.0549665	-0.694034	-0.755763	-0.464944	1.50651	TRUE	FALSE	FALSE	0
1042	CRYZ	537	413	275	214	446.8	400.9	291.1	260.4	-0.156387	-0.618114	-0.7789	-0.5178	2.65011	TRUE	FALSE	FALSE	0
1043	TYW3	92	62	40	47	76.6	60.3	42.4	57.3	-0.345186	-0.85328	-0.418809	-0.539092	1.88423	TRUE	FALSE	FALSE	0
1046	ACADM	393	414	273	189	327	401.8	289	230	0.297187	-0.178221	-0.507657	-0.129564	2.60401	TRUE	FALSE	FALSE	0
1047	DLSTP1	246	196	154	146	204.7	190.3	163.1	177.7	-0.105236	-0.327754	-0.204067	-0.212352	2.31112	TRUE	FALSE	FALSE	0
1048	RABGGTB	202	177	98	129	168.1	171.9	103.8	157	0.0322498	-0.695513	-0.0985552	-0.25394	2.23528	TRUE	FALSE	FALSE	0
1055	ST6GALNAC3	10	36	2	5	8.4	35	2.2	6.2	2.05889	-1.93289	-0.438121	-0.104038	1.54407	TRUE	FALSE	FALSE	0
1058	PIGK	147	220	179	165	122.4	213.6	189.5	200.8	0.803308	0.630594	0.714156	0.716019	2.3296	TRUE	FALSE	FALSE	0
1060	ZZZ3	139	168	145	66	115.7	163.1	153.5	80.4	0.495368	0.40785	-0.525121	0.126032	2.21245	TRUE	FALSE	FALSE	0
1061	USP33	168	192	119	41	139.8	186.4	126	50	0.415037	-0.149941	-1.48336	-0.406089	2.27045	TRUE	FALSE	FALSE	0
1062	FAM73A	9	16	14	2	7.6	15.6	14.9	2.5	1.03747	0.971241	-1.60407	0.134881	1.19312	FALSE	FALSE	FALSE	0
1064	NEXN	31	5	11	4	25.9	5	11.7	5	-2.37295	-1.14644	-2.37295	-1.96412	1.4133	TRUE	FALSE	TRUE	-1.96412		NEXN	nexilin F-actin binding protein
1065	FUBP1	497	304	275	218	413.5	295.1	291.1	265.3	-0.486683	-0.506372	-0.640263	-0.54444	2.61648	TRUE	FALSE	FALSE	0
1066	DNAJB4	72	59	30	29	60	57.4	31.8	35.4	-0.0639118	-0.915936	-0.761213	-0.580354	1.77815	TRUE	FALSE	FALSE	0
1069	PTGFR	13	15	7	4	10.9	14.7	7.5	5	0.431488	-0.539366	-1.12433	-0.410735	1.16732	FALSE	FALSE	FALSE	0
1070	IFI44L	37	12	14	13	30.9	11.7	14.9	15.9	-1.4011	-1.05229	-0.95858	-1.13732	1.48996	TRUE	FALSE	FALSE	0
1072	ADGRL4	14	14	4	4	11.7	13.7	4.3	5	0.227667	-1.4441	-1.22651	-0.814314	1.13672	FALSE	FALSE	FALSE	0
1075	ADGRL2	543	1317	919	378	451.7	1278	972.6	459.9	1.50045	1.10648	0.0259553	0.877629	3.10653	TRUE	FALSE	FALSE	0
1079	TTLL7	76	100	60	34	63.3	97.1	63.6	41.5	0.617266	0.00682127	-0.609094	0.00499763	1.98722	TRUE	FALSE	FALSE	0
1080	PRKACB	117	171	116	59	97.4	166	122.9	71.9	0.76919	0.335491	-0.43793	0.22225	2.22011	TRUE	FALSE	FALSE	0
1084	RPF1	257	212	174	137	213.9	205.8	184.2	166.7	-0.0556935	-0.215663	-0.359682	-0.210346	2.33021	TRUE	FALSE	FALSE	0
1085	GNG5	469	384	252	428	390.2	372.7	266.8	520.7	-0.066199	-0.548455	0.416239	-0.0661385	2.71659	TRUE	FALSE	FALSE	0
1087	CTBS	16	0	0	0	13.4	0.1	0.1	0.1	-7.06609	-7.06609	-7.06609	-7.06609	1.1271	FALSE	FALSE	FALSE	0
1090	SSX2IP	118	141	61	66	98.2	136.9	64.7	80.4	0.479328	-0.601957	-0.288528	-0.137052	2.1364	TRUE	FALSE	FALSE	0
1096	SYDE2	28	34	18	10	23.4	33.1	19.1	12.3	0.500323	-0.292936	-0.92785	-0.240154	1.51983	TRUE	FALSE	FALSE	0
1097	C1orf52	44	65	49	45	36.7	63.2	52	54.8	0.784144	0.502732	0.578396	0.621757	1.80072	TRUE	FALSE	FALSE	0
1098	BCL10	86	118	60	88	71.6	114.6	63.6	107.1	0.678576	-0.170933	0.580927	0.362857	2.05918	TRUE	FALSE	FALSE	0
1099	LOC646626	9	11	6	5	7.6	10.8	6.4	6.2	0.50696	-0.247928	-0.293731	-0.0115662	1.03342	FALSE	FALSE	FALSE	0
1100	DDAH1	121	96	64	64	100.7	93.3	67.8	77.9	-0.110115	-0.570707	-0.370368	-0.350397	2.00303	TRUE	FALSE	FALSE	0
1101	CYR61	5294	5505	4845	3762	4403.4	5341.9	5127.1	4575.8	0.278735	0.219525	0.0554061	0.184555	3.7277	TRUE	FALSE	FALSE	0
1102	ZNHIT6	49	48	42	15	40.9	46.7	44.5	18.3	0.191322	0.121704	-1.16026	-0.28241	1.66932	TRUE	FALSE	FALSE	0
1104	ODF2L	24	17	13	12	20.1	16.6	13.9	14.7	-0.276012	-0.532111	-0.451379	-0.419834	1.3032	TRUE	FALSE	FALSE	0
1110	SH3GLB1	233	219	176	168	193.9	212.6	186.3	204.4	0.132829	-0.0576851	0.0760824	0.0504087	2.32756	TRUE	FALSE	FALSE	0
1111	SEPT15	690	668	476	344	574	648.3	503.8	418.5	0.175611	-0.1882	-0.455823	-0.156137	2.81178	TRUE	FALSE	FALSE	0
1112	HS2ST1	112	161	109	60	93.3	156.3	115.4	73.1	0.744369	0.306694	-0.352006	0.233019	2.19396	TRUE	FALSE	FALSE	0
1115	LMO4	546	365	366	320	454.2	354.3	387.4	389.3	-0.358356	-0.229504	-0.222445	-0.270102	2.65725	TRUE	FALSE	FALSE	0
1118	PKN2	168	207	92	27	139.8	201	97.5	32.9	0.523831	-0.51989	-2.0872	-0.694421	2.3032	TRUE	FALSE	FALSE	0
1119	GTF2B	296	246	181	185	246.3	238.8	191.6	225.1	-0.0446138	-0.362319	-0.129851	-0.178928	2.39146	TRUE	FALSE	FALSE	0
1120	CCBL2	134	157	74	102	111.6	152.4	78.4	124.2	0.449526	-0.509411	0.154328	0.0314809	2.18298	TRUE	FALSE	FALSE	0
1121	RBMXL1	162	117	110	73	134.8	113.6	116.5	88.9	-0.246858	-0.210491	-0.600565	-0.352638	2.12969	TRUE	FALSE	FALSE	0
1124	GBP2	41	20	19	22	34.2	19.5	20.2	26.9	-0.810522	-0.759641	-0.34639	-0.638851	1.53403	TRUE	FALSE	FALSE	0
1131	LRRC8B	25	28	17	4	20.9	27.3	18.1	5	0.385398	-0.207513	-2.0635	-0.628539	1.43616	TRUE	FALSE	FALSE	0
1133	LRRC8C	57	84	48	47	47.5	81.6	50.9	57.3	0.780642	0.0997381	0.270608	0.383662	1.91169	TRUE	FALSE	FALSE	0
1134	LRRC8D	134	170	147	98	111.6	165.1	155.7	119.3	0.565003	0.480432	0.096257	0.380564	2.21775	TRUE	FALSE	FALSE	0
1135	GEMIN8P4	23	13	13	12	19.2	12.7	13.9	14.7	-0.596278	-0.466021	-0.38529	-0.48253	1.2833	TRUE	FALSE	FALSE	0
1136	ZNF326	125	123	75	39	104.1	119.5	79.5	47.5	0.199041	-0.388943	-1.13197	-0.440624	2.07737	TRUE	FALSE	FALSE	0
1138	ZNF644	85	92	39	34	70.8	89.4	41.4	41.5	0.336525	-0.774119	-0.770638	-0.402744	1.95134	TRUE	FALSE	FALSE	0
1139	HFM1	12	29	7	7	10.1	28.2	7.5	8.6	1.48134	-0.429393	-0.231947	0.273333	1.45025	TRUE	FALSE	FALSE	0
1140	CDC7	92	87	57	39	76.6	84.5	60.4	47.5	0.141607	-0.342796	-0.689417	-0.296869	1.92686	TRUE	FALSE	FALSE	0
1141	TGFBR3	6	15	14	7	5.1	14.7	14.9	8.6	1.52725	1.54674	0.753839	1.27594	1.17319	FALSE	FALSE	FALSE	0
1144	SETSIP	12	6	7	6	10.1	5.9	7.5	7.4	-0.775568	-0.429393	-0.448758	-0.55124	1.00432	FALSE	FALSE	FALSE	0
1146	KIAA1107	12	7	4	2	10.1	6.9	4.3	2.5	-0.549687	-1.23195	-2.01436	-1.26533	1.00432	FALSE	FALSE	FALSE	0
1148	GLMN	49	44	23	17	40.9	42.8	24.4	20.8	0.06551	-0.74522	-0.975517	-0.551742	1.63144	TRUE	FALSE	FALSE	0
1149	RPAP2	49	33	24	25	40.9	32.1	25.5	30.5	-0.349528	-0.681604	-0.423292	-0.484808	1.61172	TRUE	FALSE	FALSE	0
1150	GFI1	9	13	15	5	7.6	12.7	16	6.2	0.740757	1.074	-0.293731	0.507009	1.20412	FALSE	FALSE	FALSE	0
1151	EVI5	56	75	40	17	46.7	72.9	42.4	20.8	0.642496	-0.139358	-1.16684	-0.221234	1.86273	TRUE	FALSE	FALSE	0
1152	RPL5	4033	3059	3583	3618	3354.6	2968.4	3791.7	4400.7	-0.176455	0.176704	0.391592	0.130614	3.64352	TRUE	FALSE	FALSE	0
1153	FAM69A	92	98	79	59	76.6	95.2	83.7	71.9	0.313617	0.127883	-0.0913526	0.116716	1.97864	TRUE	FALSE	FALSE	0
1156	MTF2	137	134	99	57	114.1	130.1	104.9	69.4	0.189322	-0.121284	-0.717291	-0.216418	2.11428	TRUE	FALSE	FALSE	0
1157	TMED5	87	110	93	56	72.5	106.8	98.5	68.2	0.558859	0.442143	-0.0882093	0.304264	2.02857	TRUE	FALSE	FALSE	0
1158	CCDC18	48	30	16	11	40	29.2	17	13.5	-0.454032	-1.23447	-1.56704	-1.08518	1.60206	TRUE	FALSE	FALSE	0
1160	DR1	198	176	122	91	164.8	170.9	129.2	110.8	0.0524362	-0.35111	-0.572758	-0.290477	2.23274	TRUE	FALSE	FALSE	0
1161	FNBP1L	111	141	89	42	92.4	136.9	94.3	51.2	0.567158	0.0293649	-0.851749	-0.0850755	2.1364	TRUE	FALSE	FALSE	0
1162	BCAR3	112	150	101	87	93.3	145.7	107	105.9	0.643052	0.197662	0.182754	0.341156	2.16346	TRUE	FALSE	FALSE	0
1163	LOC100129046	11	8	7	1	9.2	7.9	7.5	1.3	-0.219781	-0.294743	-2.82312	-1.11255	0.963788	FALSE	FALSE	FALSE	0
1165	DNTTIP2	351	357	249	263	292	346.5	263.6	320	0.246887	-0.147618	0.132104	0.0771242	2.5397	TRUE	FALSE	FALSE	0
1166	GCLM	234	233	147	121	194.7	226.2	155.7	147.3	0.216346	-0.322484	-0.402495	-0.169544	2.35449	TRUE	FALSE	FALSE	0
1168	ARHGAP29	2123	2596	1259	363	1765.9	2519.1	1332.4	441.6	0.512505	-0.406376	-1.99959	-0.631154	3.40125	TRUE	FALSE	FALSE	0
1169	ABCD3	148	151	71	47	123.2	146.6	75.2	57.3	0.250883	-0.712198	-1.1044	-0.521903	2.16613	TRUE	FALSE	FALSE	0
1170	F3	45	271	89	60	37.5	263.1	94.3	73.1	2.81065	1.33037	0.962981	1.70133	2.42012	TRUE	FALSE	FALSE	0
1173	SLC44A3	30	23	22	15	25.1	22.4	23.4	18.3	-0.164189	-0.101179	-0.455844	-0.240404	1.39967	TRUE	FALSE	FALSE	0
1174	CNN3	1883	1137	1347	1158	1566.3	1103.4	1425.5	1408.6	-0.505405	-0.135893	-0.153099	-0.264799	3.19487	TRUE	FALSE	FALSE	0
1176	ALG14	21	10	13	15	17.6	9.8	13.9	18.3	-0.844722	-0.340491	0.0562682	-0.376315	1.26245	TRUE	FALSE	FALSE	0
1177	TMEM56	12	9	2	3	10.1	8.8	2.2	3.7	-0.19878	-2.19878	-1.44876	-1.28211	1.00432	FALSE	FALSE	FALSE	0
1185	PTBP2	29	25	16	3	24.2	24.4	17	3.7	0.0118741	-0.509472	-2.70941	-1.069	1.38739	TRUE	FALSE	FALSE	0
1186	DPYD	229	351	335	170	190.6	340.7	354.6	206.9	0.837954	0.895644	0.118386	0.617328	2.54974	TRUE	FALSE	FALSE	0
1187	DPYD-AS1	13	18	17	6	10.9	17.6	18.1	7.4	0.691247	0.731662	-0.558731	0.288059	1.25768	FALSE	FALSE	FALSE	0
1193	SNX7	158	170	114	114	131.5	165.1	120.7	138.8	0.328277	-0.123637	0.0779448	0.094195	2.21775	TRUE	FALSE	FALSE	0
1194	LPPR5	102	138	223	167	84.9	134	236.1	203.2	0.658397	1.47556	1.25906	1.13101	2.3731	TRUE	FALSE	FALSE	0
1195	LOC100129620	30	29	45	17	25.1	28.2	47.7	20.8	0.168008	0.926302	-0.271104	0.274402	1.67852	TRUE	FALSE	FALSE	0
1196	LPPR4	36	135	229	22	30	131.1	242.4	26.9	2.12763	3.01436	-0.157356	1.66154	2.38453	TRUE	FALSE	FALSE	0
1200	FRRS1	41	44	23	9	34.2	42.8	24.4	11	0.323614	-0.487115	-1.63649	-0.599998	1.63144	TRUE	FALSE	FALSE	0
1201	AGL	63	106	48	15	52.5	103	50.9	18.3	0.972255	-0.0446518	-1.52047	-0.197624	2.01284	TRUE	FALSE	FALSE	0
1202	SLC35A3	29	52	21	13	24.2	50.6	22.3	15.9	1.06413	-0.117963	-0.60598	0.113396	1.70415	TRUE	FALSE	FALSE	0
1203	HIAT1	181	202	166	88	150.6	196.1	175.8	107.1	0.380868	0.223213	-0.491763	0.0374393	2.29248	TRUE	FALSE	FALSE	0
1204	SASS6	101	74	40	25	84.1	71.9	42.4	30.5	-0.226114	-0.988042	-1.4633	-0.892484	1.9248	TRUE	FALSE	FALSE	0
1205	TRMT13	40	24	26	33	33.4	23.4	27.6	40.2	-0.51334	-0.27518	0.267347	-0.173724	1.60423	TRUE	FALSE	FALSE	0
1206	LRRC39	19	7	8	14	15.9	6.9	8.6	17.1	-1.20436	-0.886618	0.10497	-0.662002	1.233	FALSE	FALSE	FALSE	0
1207	DBT	54	70	39	19	45	68	41.4	23.2	0.59561	-0.120294	-0.9558	-0.160162	1.83251	TRUE	FALSE	FALSE	0
1209	RTCA	320	180	129	162	266.3	174.8	136.6	197.1	-0.607347	-0.963095	-0.434125	-0.668189	2.42537	TRUE	FALSE	FALSE	0
1211	CDC14A	43	45	23	24	35.9	43.8	24.4	29.3	0.286947	-0.557103	-0.293083	-0.187746	1.64147	TRUE	FALSE	FALSE	0
1214	VCAM1	61	0	6	1	50.8	0.1	6.4	1.3	-8.98868	-2.98868	-5.28824	-5.7552	1.70586	TRUE	FALSE	TRUE	-5.7552		VCAM1	vascular cell adhesion molecule 1
1215	EXTL2	100	125	105	74	83.3	121.4	111.2	90.1	0.54338	0.416768	0.113211	0.357786	2.08422	TRUE	FALSE	FALSE	0
1216	SLC30A7	47	83	50	25	39.2	80.6	53	30.5	1.03993	0.435139	-0.362044	0.371007	1.90634	TRUE	FALSE	FALSE	0
1217	DPH5	59	42	40	50	49.2	40.9	42.4	60.9	-0.266557	-0.214594	0.307784	-0.0577892	1.78462	TRUE	FALSE	FALSE	0
1218	LOC102606465	23	9	13	16	19.2	8.8	13.9	19.6	-1.12553	-0.466021	0.0297473	-0.520602	1.29226	TRUE	FALSE	FALSE	0
1224	COL11A1	470	862	723	180	391	836.5	765.2	219	1.0972	0.968668	-0.836238	0.409876	2.92247	TRUE	FALSE	FALSE	0
1226	RNPC3	38	33	18	16	31.7	32.1	19.1	19.6	0.0180905	-0.73091	-0.693629	-0.468816	1.50651	TRUE	FALSE	FALSE	0
1228	ACTG1P4	212	197	180	193	176.4	191.3	190.6	234.8	0.116986	0.111698	0.412582	0.213755	2.3707	TRUE	FALSE	FALSE	0
1233	LOC100129138	23	16	15	16	19.2	15.6	16	19.6	-0.29956	-0.263034	0.0297473	-0.177616	1.29226	TRUE	FALSE	FALSE	0
1235	PRMT6	83	70	58	33	69.1	68	61.5	40.2	-0.023151	-0.168099	-0.78149	-0.324247	1.83948	TRUE	FALSE	FALSE	0
1237	VAV3	167	118	88	62	139	114.6	93.2	75.5	-0.278478	-0.576683	-0.880536	-0.578566	2.14301	TRUE	FALSE	FALSE	0
1240	SLC25A24	128	176	104	18	106.6	170.9	110.2	22	0.680945	0.0479168	-2.27663	-0.515923	2.23274	TRUE	FALSE	FALSE	0
1243	FAM102B	32	31	27	13	26.7	30.2	28.7	15.9	0.177709	0.104211	-0.747813	-0.155298	1.48001	TRUE	FALSE	FALSE	0
1245	PRPF38B	230	237	199	89	191.4	230.1	210.7	108.4	0.26567	0.138599	-0.820226	-0.138652	2.36192	TRUE	FALSE	FALSE	0
1247	STXBP3	180	157	162	59	149.8	152.4	171.5	71.9	0.0248253	0.195171	-1.05897	-0.279659	2.23426	TRUE	FALSE	FALSE	0
1250	GPSM2	82	46	57	41	68.3	44.7	60.4	50	-0.611611	-0.177337	-0.449957	-0.412968	1.83442	TRUE	FALSE	FALSE	0
1251	CLCC1	198	152	195	82	164.8	147.6	206.5	99.8	-0.159024	0.325426	-0.723605	-0.185734	2.31492	TRUE	FALSE	FALSE	0
1252	WDR47	53	61	39	20	44.2	59.3	41.4	24.4	0.423986	-0.0944156	-0.857165	-0.175865	1.77305	TRUE	FALSE	FALSE	0
1253	TAF13	85	63	58	31	70.8	61.2	61.5	37.8	-0.210218	-0.203163	-0.905363	-0.439581	1.85003	TRUE	FALSE	FALSE	0
1254	TMEM167B	78	120	106	69	65	116.5	112.3	84	0.841818	0.788846	0.36995	0.666871	2.06633	TRUE	FALSE	FALSE	0
1257	KIAA1324	14	8	10	8	11.7	7.9	10.7	9.8	-0.566584	-0.128898	-0.255655	-0.317046	1.06819	FALSE	FALSE	FALSE	0
1258	SARS	693	1246	1280	845	576.5	1209.2	1354.6	1027.9	1.06866	1.23247	0.834307	1.04515	3.13181	TRUE	FALSE	FALSE	0
1259	CELSR2	315	665	670	240	262.1	645.4	709.1	292	1.30008	1.43587	0.155851	0.963933	2.85071	TRUE	FALSE	FALSE	0
1260	PSRC1	118	67	42	75	98.2	65.1	44.5	91.3	-0.593065	-1.14192	-0.105108	-0.613364	1.99211	TRUE	FALSE	FALSE	0
1262	SORT1	324	468	528	416	269.6	454.2	558.8	506.1	0.752507	1.05151	0.908602	0.904207	2.74726	TRUE	FALSE	FALSE	0
1263	PSMA5	713	490	484	722	593.1	475.6	512.3	878.3	-0.318527	-0.211286	0.566438	0.0122084	2.94364	TRUE	FALSE	FALSE	0
1265	ATXN7L2	35	17	29	32	29.2	16.6	30.8	39	-0.814785	0.076962	0.417506	-0.106772	1.59106	TRUE	FALSE	FALSE	0
1266	CYB561D1	22	19	17	7	18.4	18.5	18.1	8.6	0.0078195	-0.0237161	-1.0973	-0.371065	1.26717	TRUE	FALSE	FALSE	0
1267	AMIGO1	8	20	17	7	6.8	19.5	18.1	8.6	1.51987	1.41238	0.338802	1.09035	1.29003	TRUE	FALSE	FALSE	0
1269	GNAI3	464	445	264	183	386	431.9	279.5	222.7	0.162096	-0.465753	-0.793499	-0.365718	2.63538	TRUE	FALSE	FALSE	0
1272	AMPD2	336	267	229	135	279.6	259.2	242.4	164.3	-0.109299	-0.205975	-0.767032	-0.360768	2.44654	TRUE	FALSE	FALSE	0
1273	GSTM4	34	34	39	58	28.4	33.1	41.4	70.6	0.22094	0.54374	1.31378	0.692819	1.8488	TRUE	FALSE	FALSE	0
1274	GSTM2	2	13	8	14	1.8	12.7	8.6	17.1	2.81876	2.25634	3.24793	2.77434	1.233	FALSE	FALSE	FALSE	0
1275	GSTM1	1	17	7	9	0.9	16.6	7.5	11	4.20511	3.05889	3.61143	3.62515	1.22011	FALSE	FALSE	FALSE	0
1276	GSTM5	14	145	93	197	11.7	140.8	98.5	239.7	3.58907	3.07362	4.35665	3.67311	2.37967	TRUE	TRUE	FALSE	3.67311	GSTM5		glutathione S-transferase mu 5
1279	CSF1	207	275	589	249	172.3	266.9	623.4	303	0.631377	1.85524	0.814395	1.10034	2.79477	TRUE	FALSE	FALSE	0
1280	AHCYL1	491	559	492	328	408.5	542.5	520.7	399	0.409287	0.350116	-0.0339473	0.241819	2.7344	TRUE	FALSE	FALSE	0
1281	STRIP1	126	108	110	80	104.9	104.9	116.5	97.4	0	0.151315	-0.107021	0.0147648	2.06633	TRUE	FALSE	FALSE	0
1285	SLC6A17	99	48	62	35	82.4	46.7	65.7	42.7	-0.819222	-0.326751	-0.948408	-0.698127	1.91593	TRUE	FALSE	FALSE	0
1289	RBM15	38	26	17	12	31.7	25.3	18.1	14.7	-0.325345	-0.808493	-1.10867	-0.747502	1.50106	TRUE	FALSE	FALSE	0
1291	LAMTOR5	263	229	166	285	218.9	222.3	175.8	346.7	0.022236	-0.316337	0.663416	0.123105	2.53995	TRUE	FALSE	FALSE	0
1300	LRIF1	49	36	26	26	40.9	35	27.6	31.7	-0.224746	-0.567433	-0.367618	-0.386599	1.61172	TRUE	FALSE	FALSE	0
1301	DRAM2	105	121	97	84	87.4	117.5	102.7	102.3	0.426956	0.232731	0.227101	0.295596	2.07004	TRUE	FALSE	FALSE	0
1302	CEPT1	114	132	89	75	94.9	128.2	94.3	91.3	0.433916	-0.00915032	-0.0557932	0.122991	2.10789	TRUE	FALSE	FALSE	0
1307	PIFO	18	8	12	8	15.1	7.9	12.8	9.8	-0.934624	-0.238405	-0.623695	-0.598908	1.17898	FALSE	FALSE	FALSE	0
1310	WDR77	276	186	208	192	229.7	180.6	220.2	233.6	-0.346953	-0.0609364	0.0242894	-0.127867	2.36847	TRUE	FALSE	FALSE	0
1311	ATP5F1	470	335	301	389	391	325.2	318.6	473.2	-0.265841	-0.295422	0.275281	-0.0953274	2.67504	TRUE	FALSE	FALSE	0
1316	RAP1A	213	241	178	194	177.3	234	188.5	236.1	0.400316	0.088372	0.413206	0.300631	2.3731	TRUE	FALSE	FALSE	0
1320	DDX20	110	101	93	77	91.6	98.1	98.5	93.8	0.0989055	0.104776	0.0342403	0.0793073	1.99344	TRUE	FALSE	FALSE	0
1325	CTTNBP2NL	111	188	104	67	92.4	182.5	110.2	81.6	0.981932	0.254159	-0.179324	0.352256	2.26126	TRUE	FALSE	FALSE	0
1327	WNT2B	41	107	91	39	34.2	103.9	96.4	47.5	1.60313	1.49504	0.473931	1.1907	2.01662	TRUE	FALSE	FALSE	0
1328	ST7L	177	335	301	235	147.3	325.2	318.6	285.9	1.14257	1.11299	0.956753	1.07077	2.51215	TRUE	FALSE	FALSE	0
1329	CAPZA1	712	553	478	312	592.3	536.7	505.9	379.6	-0.142212	-0.227476	-0.641848	-0.337179	2.77254	TRUE	FALSE	FALSE	0
1330	MOV10	519	571	572	546	431.8	554.2	605.4	664.2	0.360043	0.487525	0.621254	0.489608	2.8223	TRUE	FALSE	FALSE	0
1331	RHOC	1343	1700	2417	1864	1117.1	1649.7	2557.8	2267.3	0.562445	1.19515	1.02122	0.926269	3.40787	TRUE	FALSE	FALSE	0
1332	PPM1J	22	21	22	29	18.4	20.5	23.4	35.4	0.155918	0.346803	0.944044	0.482255	1.549	TRUE	FALSE	FALSE	0
1335	SLC16A1	325	396	276	139	270.4	384.4	292.2	169.2	0.507513	0.111861	-0.676366	-0.0189971	2.58478	TRUE	FALSE	FALSE	0
1337	SLC16A1-AS1	13	4	4	5	10.9	4	4.3	6.2	-1.44626	-1.34192	-0.813988	-1.20072	1.03743	FALSE	FALSE	FALSE	0
1339	LRIG2	33	57	36	23	27.5	55.4	38.2	28.1	1.01045	0.474141	0.0311385	0.505245	1.74351	TRUE	FALSE	FALSE	0
1341	MAGI3	66	62	36	17	55	60.3	38.2	20.8	0.132726	-0.525859	-1.40285	-0.59866	1.78032	TRUE	FALSE	FALSE	0
1342	PHTF1	142	152	100	50	118.2	147.6	105.9	60.9	0.320463	-0.158527	-0.956716	-0.264927	2.16909	TRUE	FALSE	FALSE	0
1343	RSBN1	50	49	18	12	41.7	47.6	19.1	14.7	0.190914	-1.12647	-1.50423	-0.813264	1.67761	TRUE	FALSE	FALSE	0
1344	AP4B1-AS1	20	16	10	6	16.7	15.6	10.7	7.4	-0.0983021	-0.642237	-1.17425	-0.638263	1.22272	TRUE	FALSE	FALSE	0
1347	AP4B1	56	51	37	36	46.7	49.6	39.3	43.9	0.0869176	-0.248893	-0.0892016	-0.0837258	1.69548	TRUE	FALSE	FALSE	0
1348	DCLRE1B	94	83	71	66	78.3	80.6	75.2	80.4	0.0417675	-0.0582796	0.0381832	0.00722369	1.90634	TRUE	FALSE	FALSE	0
1350	HIPK1	209	254	159	84	173.9	246.6	168.4	102.3	0.503915	-0.0463658	-0.765452	-0.102634	2.39199	TRUE	FALSE	FALSE	0
1351	OLFML3	93	35	98	2	77.5	34.1	103.8	2.5	-1.18442	0.421538	-4.9542	-1.90569	2.0162	TRUE	FALSE	FALSE	0
1353	TRIM33	62	92	38	19	51.7	89.4	40.3	23.2	0.790111	-0.359384	-1.15604	-0.241771	1.95134	TRUE	FALSE	FALSE	0
1354	BCAS2	212	154	118	101	176.4	149.5	125	122.9	-0.238705	-0.496922	-0.521366	-0.418998	2.2465	TRUE	FALSE	FALSE	0
1355	DENND2C	13	10	5	1	10.9	9.8	5.4	1.3	-0.153474	-1.0133	-3.06774	-1.41151	1.03743	FALSE	FALSE	FALSE	0
1357	NRAS	256	237	148	137	213	230.1	156.7	166.7	0.111408	-0.442848	-0.353599	-0.228347	2.36192	TRUE	FALSE	FALSE	0
1358	CSDE1	2268	1694	1251	978	1886.5	1643.9	1323.9	1189.6	-0.19859	-0.510918	-0.665236	-0.458248	3.27566	TRUE	FALSE	FALSE	0
1359	SIKE1	104	146	57	68	86.6	141.8	60.4	82.8	0.711419	-0.519818	-0.0647363	0.042288	2.15168	TRUE	FALSE	FALSE	0
1362	TSPAN2	101	79	61	62	84.1	76.8	64.7	75.5	-0.130999	-0.37834	-0.155629	-0.221656	1.9248	TRUE	FALSE	FALSE	0
1363	NGF	305	138	198	295	253.8	134	209.6	358.9	-0.921459	-0.276053	0.49989	-0.232541	2.55497	TRUE	FALSE	FALSE	0
1364	VANGL1	199	190	126	108	165.6	184.5	133.4	131.5	0.155918	-0.311944	-0.33264	-0.162889	2.266	TRUE	FALSE	FALSE	0
1369	SLC22A15	38	26	26	30	31.7	25.3	27.6	36.6	-0.325345	-0.199815	0.207361	-0.105933	1.56348	TRUE	FALSE	FALSE	0
1371	ATP1A1	2372	2519	1964	1454	1973	2444.4	2078.4	1768.6	0.309089	0.0750824	-0.157783	0.0754629	3.38817	TRUE	FALSE	FALSE	0
1372	ATP1A1-AS1	557	561	433	357	463.4	544.5	458.3	434.3	0.232674	-0.0159658	-0.0935661	0.0410474	2.736	TRUE	FALSE	FALSE	0
1374	CD58	28	26	13	9	23.4	25.3	13.9	11	0.112629	-0.751424	-1.08901	-0.575933	1.40312	TRUE	FALSE	FALSE	0
1376	IGSF3	83	101	71	23	69.1	98.1	75.2	28.1	0.505567	0.122047	-1.29812	-0.2235	1.99167	TRUE	FALSE	FALSE	0
1380	PTGFRN	436	546	525	498	362.7	529.9	555.7	605.8	0.546943	0.615529	0.740065	0.634179	2.78233	TRUE	FALSE	FALSE	0
1383	TTF2	239	195	114	72	198.9	189.3	120.7	87.7	-0.0713689	-0.720618	-1.18139	-0.657794	2.29863	TRUE	FALSE	FALSE	0
1385	TRIM45	34	28	30	23	28.4	27.3	31.8	28.1	-0.05699	0.163136	-0.0153208	0.030275	1.50243	TRUE	FALSE	FALSE	0
1388	MAN1A2	102	149	95	32	84.9	144.7	100.6	39	0.769228	0.244794	-1.12229	-0.0360894	2.16047	TRUE	FALSE	FALSE	0
1391	GDAP2	66	69	69	40	55	67.1	73.1	48.8	0.286881	0.41044	-0.17255	0.174923	1.86392	TRUE	FALSE	FALSE	0
1392	WDR3	154	183	171	72	128.2	177.7	181.1	87.7	0.471047	0.49839	-0.547748	0.140563	2.25792	TRUE	FALSE	FALSE	0
1393	SPAG17	5	11	12	5	4.3	10.8	12.8	6.2	1.32862	1.57374	0.527932	1.14343	1.10721	FALSE	FALSE	FALSE	0
1394	TBX15	6	17	17	15	5.1	16.6	18.1	18.3	1.70261	1.82742	1.84327	1.7911	1.26245	FALSE	FALSE	FALSE	0
1395	WARS2	101	110	87	92	84.1	106.8	92.2	112	0.344734	0.132661	0.413321	0.296905	2.04922	TRUE	FALSE	FALSE	0
1404	ZNF697	8	14	17	4	6.8	13.7	18.1	5	1.01057	1.41238	-0.443607	0.659782	1.25768	FALSE	FALSE	FALSE	0
1405	PHGDH	230	836	727	590	191.4	811.3	769.4	717.7	2.08364	2.00714	1.90679	1.99919	2.90918	TRUE	TRUE	FALSE	1.99919	PHGDH		phosphoglycerate dehydrogenase
1410	NOTCH2	648	1546	946	434	539.1	1500.3	1001.2	528	1.47663	0.893105	-0.030015	0.779906	3.17618	TRUE	FALSE	FALSE	0
1411	SEC22B	182	203	156	69	151.5	197.1	165.2	84	0.37961	0.124896	-0.850857	-0.11545	2.29469	TRUE	FALSE	FALSE	0
1424	EMBP1	23	53	17	17	19.2	51.5	18.1	20.8	1.42347	-0.0851166	0.115477	0.484609	1.71181	TRUE	FALSE	FALSE	0
1439	SRGAP2B	15	9	9	2	12.6	8.8	9.6	2.5	-0.517848	-0.392317	-2.33342	-1.0812	1.10037	FALSE	FALSE	FALSE	0
1445	GPR89A	10	7	11	10	8.4	6.9	11.7	12.3	-0.283793	0.478047	0.550197	0.24815	1.08991	FALSE	FALSE	FALSE	0
1446	PDZK1	4	16	17	4	3.4	15.6	18.1	5	2.19794	2.41238	0.556393	1.72224	1.25768	FALSE	FALSE	FALSE	0
1447	CD160	9	22	23	18	7.6	21.4	24.4	22	1.49354	1.68281	1.53343	1.56993	1.38739	TRUE	TRUE	FALSE	1.56993	CD160		CD160 molecule
1448	RNF115	128	72	68	48	106.6	70	72.1	58.5	-0.606781	-0.564136	-0.865699	-0.678872	2.02776	TRUE	FALSE	FALSE	0
1449	POLR3C	107	69	92	63	89.1	67.1	97.5	76.7	-0.409113	0.129977	-0.216199	-0.165112	1.989	TRUE	FALSE	FALSE	0
1450	NUDT17	26	21	19	20	21.7	20.5	20.2	24.4	-0.0820711	-0.10334	0.169186	-0.00540826	1.38739	TRUE	FALSE	FALSE	0
1451	PIAS3	141	151	132	134	117.4	146.6	139.8	163.1	0.320453	0.251932	0.474324	0.348903	2.21245	TRUE	FALSE	FALSE	0
1454	ITGA10	13	15	6	5	10.9	14.7	6.4	6.2	0.431488	-0.768184	-0.813988	-0.383561	1.16732	FALSE	FALSE	FALSE	0
1455	PEX11B	47	48	39	38	39.2	46.7	41.4	46.3	0.252569	0.0787771	0.240159	0.190502	1.66932	TRUE	FALSE	FALSE	0
1457	RBM8A	375	260	241	274	312	252.4	255.1	333.4	-0.305834	-0.290483	0.0957081	-0.16687	2.52297	TRUE	FALSE	FALSE	0
1458	LIX1L	227	248	175	165	188.9	240.7	185.3	200.8	0.349613	-0.0277598	0.0881366	0.136663	2.38148	TRUE	FALSE	FALSE	0
1459	ANKRD34A	19	15	16	6	15.9	14.7	17	7.4	-0.113211	0.096508	-1.10343	-0.373377	1.23045	FALSE	FALSE	FALSE	0
1460	POLR3GL	103	124	148	167	85.8	120.4	156.7	203.2	0.488786	0.868956	1.24385	0.867197	2.30792	TRUE	FALSE	FALSE	0
1461	TXNIP	207	306	541	123	172.3	297	572.6	149.7	0.78554	1.7326	-0.202848	0.771766	2.75785	TRUE	FALSE	FALSE	0
1475	PRKAB2	51	52	26	21	42.5	50.6	27.6	25.6	0.251675	-0.622795	-0.731319	-0.36748	1.70415	TRUE	FALSE	FALSE	0
1476	PDIA3P1	732	806	714	442	608.9	782.2	755.7	537.7	0.361332	0.311608	-0.179404	0.164512	2.89332	TRUE	FALSE	FALSE	0
1478	CHD1L	207	164	166	115	172.3	159.2	175.8	140	-0.114082	0.0290124	-0.299496	-0.128189	2.24502	TRUE	FALSE	FALSE	0
1480	BCL9	261	265	184	146	217.2	257.2	194.8	177.7	0.243867	-0.15703	-0.28958	-0.0675814	2.41027	TRUE	FALSE	FALSE	0
1481	ACP6	238	153	146	175	198.1	148.6	154.6	213	-0.414795	-0.357689	0.104625	-0.22262	2.32838	TRUE	FALSE	FALSE	0
1496	PPIAL4G	15	14	4	20	12.6	13.7	4.3	24.4	0.120752	-1.55102	0.953457	-0.158935	1.38739	TRUE	FALSE	FALSE	0
1498	PDE4DIP	112	86	88	62	93.3	83.5	93.2	75.5	-0.160101	-0.00154713	-0.3054	-0.155683	1.96988	TRUE	FALSE	FALSE	0
1513	HIST2H2BE	26	7	8	7	21.7	6.9	8.6	8.6	-1.65303	-1.33529	-1.33529	-1.4412	1.33646	TRUE	FALSE	TRUE	-1.4412		HIST2H2BE	#N/A
1514	HIST2H2AC	51	43	28	40	42.5	41.8	29.7	48.8	-0.0239599	-0.517	0.199418	-0.113847	1.68842	TRUE	FALSE	FALSE	0
1516	BOLA1	59	66	68	95	49.2	64.1	72.1	115.6	0.381666	0.551341	1.23241	0.721806	2.06296	TRUE	FALSE	FALSE	0
1517	SV2A	23	34	39	25	19.2	33.1	41.4	30.5	0.785725	1.10852	0.667703	0.853984	1.617	TRUE	FALSE	FALSE	0
1518	SF3B4	600	377	342	706	499.2	365.9	362	858.8	-0.448169	-0.463628	0.782704	-0.0430308	2.93389	TRUE	FALSE	FALSE	0
1519	MTMR11	74	45	52	44	61.6	43.8	55.1	53.6	-0.491999	-0.160878	-0.200697	-0.284525	1.78958	TRUE	FALSE	FALSE	0
1520	OTUD7B	157	140	119	71	130.7	135.9	126	86.5	0.0562863	-0.0528354	-0.595487	-0.197345	2.13322	TRUE	FALSE	FALSE	0
1521	VPS45	117	79	95	72	97.4	76.8	100.6	87.7	-0.342815	0.0466366	-0.151345	-0.149175	2.0026	TRUE	FALSE	FALSE	0
1522	PLEKHO1	598	408	481	542	497.5	396	509.1	659.3	-0.329196	0.0332525	0.406239	0.036765	2.81908	TRUE	FALSE	FALSE	0
1523	ANP32E	357	423	248	163	297	410.6	262.5	198.4	0.467271	-0.178146	-0.582051	-0.0976419	2.61342	TRUE	FALSE	FALSE	0
1525	APH1A	952	648	776	566	791.9	628.9	821.3	688.5	-0.332488	0.052591	-0.201862	-0.160586	2.9145	TRUE	FALSE	FALSE	0
1527	CIART	22	41	17	43	18.4	39.9	18.1	52.4	1.11668	-0.0237161	1.50986	0.867609	1.71933	TRUE	FALSE	FALSE	0
1528	MRPS21	368	319	339	530	306.2	309.6	358.8	644.7	0.0159312	0.228706	1.07415	0.439597	2.80936	TRUE	FALSE	FALSE	0
1529	PRPF3	348	232	194	210	289.6	225.2	205.4	255.5	-0.362855	-0.495625	-0.180738	-0.346406	2.4618	TRUE	FALSE	FALSE	0
1530	RPRD2	161	144	126	85	134	139.8	133.4	103.5	0.0611314	-0.00647433	-0.372602	-0.105982	2.14551	TRUE	FALSE	FALSE	0
1531	TARS2	201	112	121	53	167.3	108.8	128.1	64.6	-0.620759	-0.385167	-1.37283	-0.792919	2.2235	TRUE	FALSE	FALSE	0
1533	ECM1	153	142	106	222	127.4	137.9	112.3	270.1	0.114257	-0.182007	1.08413	0.338793	2.43152	TRUE	FALSE	FALSE	0
1535	ADAMTSL4	45	68	64	32	37.5	66.1	67.8	39	0.81776	0.854395	0.0565835	0.576246	1.83123	TRUE	FALSE	FALSE	0
1538	MCL1	614	826	693	383	510.8	801.6	733.4	465.9	0.650124	0.521842	-0.132738	0.346409	2.90396	TRUE	FALSE	FALSE	0
1539	ENSA	818	552	671	486	680.5	535.7	710.2	591.2	-0.34517	0.0616302	-0.202949	-0.162163	2.85138	TRUE	FALSE	FALSE	0
1540	GOLPH3L	88	66	70	23	73.3	64.1	74.2	28.1	-0.193489	0.017606	-1.38324	-0.519709	1.8704	TRUE	FALSE	FALSE	0
1544	ARNT	191	217	182	96	159	210.7	192.7	116.9	0.406164	0.27733	-0.443752	0.0799138	2.32366	TRUE	FALSE	FALSE	0
1545	SETDB1	141	183	159	121	117.4	177.7	168.4	147.3	0.598011	0.52046	0.327325	0.481932	2.24969	TRUE	FALSE	FALSE	0
1546	CERS2	989	640	691	918	822.7	621.1	731.3	1116.7	-0.405541	-0.169903	0.440803	-0.0448802	3.04794	TRUE	FALSE	FALSE	0
1548	FAM63A	18	38	40	26	15.1	37	42.4	31.7	1.29298	1.48952	1.06993	1.28414	1.62737	TRUE	TRUE	FALSE	1.28414	FAM63A		#N/A
1549	PRUNE	111	129	107	104	92.4	125.3	113.3	126.6	0.439422	0.294183	0.454313	0.395972	2.10243	TRUE	FALSE	FALSE	0
1551	C1orf56	52	39	55	100	43.4	37.9	58.3	121.7	-0.195497	0.425801	1.48756	0.572622	2.08529	TRUE	FALSE	FALSE	0
1552	CDC42SE1	419	423	440	357	348.6	410.6	465.7	434.3	0.236161	0.417828	0.317119	0.323703	2.66811	TRUE	FALSE	FALSE	0
1553	MLLT11	264	199	143	248	219.7	193.2	151.4	301.7	-0.18544	-0.53717	0.45758	-0.0883432	2.47958	TRUE	FALSE	FALSE	0
1554	GABPB2	18	12	7	0	15.1	11.7	7.5	0.1	-0.36804	-1.00959	-7.2384	-2.87201	1.17898	FALSE	FALSE	FALSE	0
1555	SEMA6C	13	20	15	9	10.9	19.5	16	11	0.839146	0.553744	0.0131754	0.468688	1.29003	TRUE	FALSE	FALSE	0
1558	LYSMD1	47	44	41	28	39.2	42.8	43.5	34.2	0.126757	0.150162	-0.196857	0.0266872	1.63849	TRUE	FALSE	FALSE	0
1560	TMOD4	8	14	11	18	6.8	13.7	11.7	22	1.01057	0.782902	1.6939	1.16246	1.34242	FALSE	FALSE	FALSE	0
1561	VPS72	330	258	279	376	274.6	250.4	295.3	457.4	-0.133097	0.10485	0.736125	0.235959	2.6603	TRUE	FALSE	FALSE	0
1562	PIP5K1A	672	621	627	359	559	602.7	663.6	436.8	0.108592	0.247466	-0.355875	6.06527e-05	2.82191	TRUE	FALSE	FALSE	0
1563	PSMD4	916	618	594	620	762	599.8	628.7	754.2	-0.345309	-0.277419	-0.0148438	-0.212524	2.88195	TRUE	FALSE	FALSE	0
1564	ZNF687	234	203	243	80	194.7	197.1	257.2	97.4	0.0176749	0.401638	-0.999259	-0.193316	2.41027	TRUE	FALSE	FALSE	0
1565	PI4KB	321	286	271	185	267.1	277.6	286.9	225.1	0.0556276	0.103168	-0.246814	-0.0293394	2.45773	TRUE	FALSE	FALSE	0
1566	RFX5	222	153	154	123	184.7	148.6	163.1	149.7	-0.31375	-0.179427	-0.30311	-0.265429	2.26647	TRUE	FALSE	FALSE	0
1569	PSMB4	1807	1210	1222	1757	1503.1	1174.2	1293.2	2137.1	-0.356263	-0.216996	0.507713	-0.0218483	3.32982	TRUE	FALSE	FALSE	0
1570	POGZ	196	274	185	86	163.1	266	195.9	104.7	0.705669	0.264361	-0.639495	0.110178	2.42488	TRUE	FALSE	FALSE	0
1571	CGN	96	82	62	33	79.9	79.7	65.7	40.2	-0.00361578	-0.282302	-0.991	-0.425639	1.90255	TRUE	FALSE	FALSE	0
1572	TUFT1	409	427	467	147	340.3	414.4	494.3	178.9	0.284217	0.53858	-0.927654	-0.0349524	2.69399	TRUE	FALSE	FALSE	0
1574	SNX27	128	149	118	150	106.6	144.7	125	182.5	0.440857	0.229721	0.775689	0.482089	2.26126	TRUE	FALSE	FALSE	0
1577	MRPL9	411	288	306	271	342	279.6	323.9	329.7	-0.290632	-0.0784479	-0.0528424	-0.140641	2.53403	TRUE	FALSE	FALSE	0
1578	OAZ3	68	39	31	23	56.7	37.9	32.9	28.1	-0.581151	-0.785261	-1.01278	-0.793064	1.75358	TRUE	FALSE	FALSE	0
1579	TDRKH	59	31	37	24	49.2	30.2	39.3	29.3	-0.70411	-0.324129	-0.747758	-0.591999	1.69197	TRUE	FALSE	FALSE	0
1585	THEM4	42	36	33	12	35	35	35	14.7	0	0	-1.25154	-0.41718	1.54407	TRUE	FALSE	FALSE	0
1586	S100A10	2068	1032	1050	2069	1720.2	1001.5	1111.2	2516.6	-0.780414	-0.630458	0.5489	-0.287324	3.40081	TRUE	FALSE	FALSE	0
1588	S100A11	1276	1404	1306	1591	1061.4	1362.5	1382.1	1935.2	0.360288	0.380894	0.866514	0.535899	3.28673	TRUE	FALSE	FALSE	0
1644	S100A6	8348	6052	7144	14409	6943.6	5872.6	7559.9	17525.8	-0.241684	0.122683	1.33572	0.405574	4.24368	TRUE	FALSE	FALSE	0
1646	S100A4	573	126	170	116	476.7	122.4	180	141.2	-1.96148	-1.40508	-1.75534	-1.7073	2.67825	TRUE	FALSE	TRUE	-1.7073		S100A4	S100 calcium binding protein A4
1647	LOC101928034	32	10	12	5	26.7	9.8	12.8	6.2	-1.44599	-1.0607	-2.1065	-1.53773	1.42651	TRUE	FALSE	TRUE	-1.53773		LOC101928034	#N/A
1648	S100A3	125	47	53	73	104.1	45.7	56.2	88.9	-1.1877	-0.889328	-0.227715	-0.768249	2.01745	TRUE	FALSE	FALSE	0
1649	S100A2	1292	767	701	1130	1074.7	744.4	741.9	1374.5	-0.529784	-0.534637	0.354973	-0.236483	3.13814	TRUE	FALSE	FALSE	0
1650	S100A16	2055	1451	1474	2371	1709.4	1408.1	1559.9	2883.9	-0.27974	-0.132036	0.754531	0.114251	3.45998	TRUE	FALSE	FALSE	0
1652	S100A13	685	458	555	806	569.9	444.5	587.4	980.4	-0.358525	0.0436345	0.782662	0.155924	2.9914	TRUE	FALSE	FALSE	0
1653	S100A1	903	1558	1868	2327	751.2	1511.9	1976.8	2830.4	1.00909	1.3959	1.91374	1.43958	3.45185	TRUE	TRUE	FALSE	1.43958	S100A1		S100 calcium binding protein A1
1654	CHTOP	473	339	310	344	393.5	329	328.1	418.5	-0.258276	-0.262228	0.088864	-0.14388	2.6217	TRUE	FALSE	FALSE	0
1655	SNAPIN	141	126	113	128	117.4	122.4	119.7	155.8	0.0601711	0.0279907	0.408263	0.165475	2.19257	TRUE	FALSE	FALSE	0
1656	ILF2	1672	1024	939	1041	1390.8	993.7	993.8	1266.3	-0.485033	-0.484888	-0.135296	-0.368405	3.14326	TRUE	FALSE	FALSE	0
1659	INTS3	499	319	247	146	415.1	309.6	261.5	177.7	-0.423053	-0.666648	-1.22402	-0.771239	2.61815	TRUE	FALSE	FALSE	0
1662	GATAD2B	119	123	101	129	99.1	119.5	107	157	0.270054	0.110654	0.663808	0.348172	2.1959	TRUE	FALSE	FALSE	0
1663	DENND4B	222	181	150	95	184.7	175.7	158.8	115.6	-0.0720697	-0.217973	-0.676042	-0.322028	2.26647	TRUE	FALSE	FALSE	0
1664	CRTC2	251	160	175	163	208.9	155.4	185.3	198.4	-0.426826	-0.17295	-0.0744005	-0.224725	2.31994	TRUE	FALSE	FALSE	0
1665	SLC39A1	2245	1213	1494	1315	1867.4	1177.1	1581.1	1599.5	-0.665794	-0.240102	-0.22341	-0.376435	3.27124	TRUE	FALSE	FALSE	0
1667	CREB3L4	118	81	68	97	98.2	78.7	72.1	118.1	-0.319359	-0.445724	0.266214	-0.16629	2.07225	TRUE	FALSE	FALSE	0
1668	JTB	404	254	260	361	336.1	246.6	275.2	439.2	-0.446718	-0.28841	0.385988	-0.11638	2.64266	TRUE	FALSE	FALSE	0
1669	RAB13	394	308	354	397	327.8	299	374.7	483	-0.13267	0.19292	0.559207	0.206486	2.68395	TRUE	FALSE	FALSE	0
1670	RPS27	2279	1684	2051	2483	1895.7	1634.2	2170.5	3020.2	-0.214146	0.195297	0.671913	0.217688	3.48004	TRUE	FALSE	FALSE	0
1673	TPM3	898	637	605	331	747	618.2	640.3	402.7	-0.273035	-0.22236	-0.891403	-0.462266	2.87332	TRUE	FALSE	FALSE	0
1676	C1orf43	690	504	488	437	574	489.2	516.5	531.6	-0.230626	-0.152282	-0.11071	-0.164539	2.75891	TRUE	FALSE	FALSE	0
1677	UBAP2L	962	645	590	552	800.2	626	624.4	671.5	-0.354198	-0.35789	-0.252973	-0.321687	2.9032	TRUE	FALSE	FALSE	0
1678	HAX1	379	305	303	348	315.3	296.1	320.7	423.4	-0.0906407	0.0244992	0.425296	0.119718	2.62675	TRUE	FALSE	FALSE	0
1680	ATP8B2	277	413	361	80	230.5	400.9	382.1	97.4	0.798476	0.729184	-1.24277	0.094962	2.60304	TRUE	FALSE	FALSE	0
1681	IL6R	39	39	34	22	32.5	37.9	36.1	26.9	0.221758	0.151559	-0.272834	0.0334946	1.57864	TRUE	FALSE	FALSE	0
1684	UBE2Q1	671	507	512	514	558.2	492.1	541.9	625.3	-0.181831	-0.0427555	0.163766	-0.0202732	2.79609	TRUE	FALSE	FALSE	0
1685	UBE2Q1-AS1	62	68	51	16	51.7	66.1	54.1	19.6	0.354486	0.0654643	-1.39931	-0.326453	1.8202	TRUE	FALSE	FALSE	0
1687	ADAR	547	649	475	329	455.1	629.9	502.7	400.3	0.468939	0.143514	-0.185102	0.14245	2.79927	TRUE	FALSE	FALSE	0
1688	KCNN3	10	13	7	27	8.4	12.7	7.5	32.9	0.596367	-0.163499	1.96963	0.800832	1.5172	TRUE	FALSE	FALSE	0
1689	PMVK	127	99	95	114	105.7	96.2	100.6	138.8	-0.135867	-0.0713451	0.393032	0.0619402	2.14239	TRUE	FALSE	FALSE	0
1690	PBXIP1	286	352	326	210	238	341.7	345.1	255.5	0.521769	0.536053	0.102362	0.386728	2.53794	TRUE	FALSE	FALSE	0
1691	PYGO2	318	237	259	182	264.6	230.1	274.2	221.5	-0.201552	0.0514155	-0.256506	-0.135548	2.43807	TRUE	FALSE	FALSE	0
1692	SHC1	1815	1437	1552	1004	1509.7	1394.5	1642.4	1221.3	-0.114514	0.121544	-0.305844	-0.0996049	3.21548	TRUE	FALSE	FALSE	0
1693	CKS1B	238	158	133	230	198.1	153.4	140.8	279.8	-0.36893	-0.492582	0.498167	-0.121115	2.44685	TRUE	FALSE	FALSE	0
1695	FLAD1	209	94	142	148	173.9	91.3	150.4	180.1	-0.929571	-0.209453	0.0505402	-0.362828	2.25551	TRUE	FALSE	FALSE	0
1697	ZBTB7B	217	184	173	116	180.6	178.6	183.2	141.2	-0.0160658	0.0206216	-0.355058	-0.116834	2.26293	TRUE	FALSE	FALSE	0
1701	ADAM15	256	206	235	201	213	200	248.8	244.6	-0.0908534	0.224133	0.199571	0.11095	2.39585	TRUE	FALSE	FALSE	0
1702	EFNA4	20	22	23	17	16.7	21.4	24.4	20.8	0.357763	0.547033	0.316735	0.407177	1.38739	TRUE	FALSE	FALSE	0
1703	EFNA3	19	28	22	20	15.9	27.3	23.4	24.4	0.779874	0.557482	0.617854	0.651737	1.43616	TRUE	FALSE	FALSE	0
1704	EFNA1	20	29	34	31	16.7	28.2	36.1	37.8	0.755847	1.11215	1.17854	1.01551	1.57749	TRUE	FALSE	FALSE	0
1705	SLC50A1	180	175	230	129	149.8	169.9	243.5	157	0.181648	0.700884	0.0677269	0.316753	2.3865	TRUE	FALSE	FALSE	0
1706	DPM3	164	114	148	212	136.5	110.7	156.7	258	-0.302246	0.199104	0.91847	0.271776	2.41162	TRUE	FALSE	FALSE	0
1707	KRTCAP2	391	316	374	661	325.3	306.7	395.9	804.1	-0.0849427	0.283365	1.3056	0.501342	2.90531	TRUE	FALSE	FALSE	0
1711	THBS3	73	90	87	49	60.8	87.4	92.2	59.7	0.523562	0.600695	-0.0263404	0.365972	1.96473	TRUE	FALSE	FALSE	0
1712	MTX1	179	108	93	129	149	104.9	98.5	157	-0.506298	-0.597117	0.0754522	-0.342654	2.1959	TRUE	FALSE	FALSE	0
1714	GBA	151	202	179	79	125.7	196.1	189.5	96.2	0.641605	0.592213	-0.385876	0.282647	2.29248	TRUE	FALSE	FALSE	0
1715	FAM189B	32	97	56	86	26.7	94.2	59.4	104.7	1.81889	1.15362	1.97135	1.64795	2.01995	TRUE	TRUE	FALSE	1.64795	FAM189B		#N/A
1716	SCAMP3	352	226	266	315	292.9	219.4	281.6	383.2	-0.416845	-0.0567609	0.387689	-0.0286387	2.58343	TRUE	FALSE	FALSE	0
1717	CLK2	164	176	188	181	136.5	170.9	199	220.3	0.324251	0.543867	0.690569	0.519562	2.34301	TRUE	FALSE	FALSE	0
1718	HCN3	48	37	31	26	40	36	32.9	31.7	-0.152003	-0.281912	-0.335517	-0.256478	1.60206	TRUE	FALSE	FALSE	0
1719	PKLR	11	6	8	5	9.2	5.9	8.6	6.2	-0.640919	-0.0972972	-0.569366	-0.435861	0.963788	FALSE	FALSE	FALSE	0
1720	FDPS	955	451	290	743	794.4	437.7	307	903.8	-0.859923	-1.37163	0.186138	-0.681804	2.95607	TRUE	FALSE	FALSE	0
1721	RUSC1-AS1	213	97	75	293	177.3	94.2	79.5	356.5	-0.912394	-1.15717	1.00771	-0.35395	2.55206	TRUE	FALSE	FALSE	0
1722	RUSC1	148	89	96	101	123.2	86.5	101.7	122.9	-0.51023	-0.276683	-0.00351734	-0.263477	2.09061	TRUE	FALSE	FALSE	0
1723	ASH1L	77	111	90	53	64.1	107.8	95.3	64.6	0.749961	0.572152	0.0112098	0.444441	2.03262	TRUE	FALSE	FALSE	0
1726	ASH1L-AS1	36	16	24	18	30	15.6	25.5	22	-0.943416	-0.234465	-0.447459	-0.54178	1.47712	TRUE	FALSE	FALSE	0
1729	YY1AP1	272	239	265	130	226.3	232	280.5	158.2	0.0358882	0.309764	-0.516487	-0.0569449	2.44793	TRUE	FALSE	FALSE	0
1730	DAP3	497	434	491	550	413.5	421.2	519.7	669.1	0.0266181	0.329792	0.694335	0.350248	2.82549	TRUE	FALSE	FALSE	0
1731	GON4L	175	188	159	97	145.7	182.5	168.4	118.1	0.324896	0.208891	-0.302992	0.0769316	2.26126	TRUE	FALSE	FALSE	0
1732	SYT11	34	1	2	2	28.4	1.1	2.2	2.5	-4.69032	-3.69032	-3.50589	-3.96217	1.45332	TRUE	FALSE	TRUE	-3.96217		SYT11	synaptotagmin 11
1733	RIT1	58	70	55	54	48.3	68	58.3	65.8	0.493512	0.271473	0.446064	0.403683	1.83251	TRUE	FALSE	FALSE	0
1734	KIAA0907	178	154	90	105	148.2	149.5	95.3	127.8	0.0126	-0.636997	-0.213658	-0.279352	2.17464	TRUE	FALSE	FALSE	0
1738	ARHGEF2	289	359	481	195	240.5	348.5	509.1	237.3	0.535122	1.08191	-0.0193248	0.53257	2.7068	TRUE	FALSE	FALSE	0
1740	SSR2	1421	1360	1409	1844	1182	1319.8	1491.1	2243	0.159089	0.335147	0.9242	0.472812	3.35083	TRUE	FALSE	FALSE	0
1741	UBQLN4	206	168	183	71	171.4	163.1	193.8	86.5	-0.0716103	0.177201	-0.986595	-0.293668	2.28735	TRUE	FALSE	FALSE	0
1742	LAMTOR2	289	238	273	407	240.5	231	289	495.1	-0.058144	0.265033	1.04168	0.416191	2.69469	TRUE	FALSE	FALSE	0
1744	MEX3A	13	13	17	12	10.9	12.7	18.1	14.7	0.2205	0.731662	0.431488	0.461217	1.25768	FALSE	FALSE	FALSE	0
1745	LMNA	3349	1557	1370	1148	2785.6	1510.9	1449.8	1396.4	-0.88258	-0.942134	-0.996276	-0.94033	3.44492	TRUE	FALSE	FALSE	0
1746	SEMA4A	6	3	19	7	5.1	3	20.2	8.6	-0.765535	1.98579	0.753839	0.65803	1.30535	FALSE	FALSE	FALSE	0
1747	SLC25A44	181	147	141	120	150.6	142.7	149.3	146.1	-0.0777364	-0.0125076	-0.0437656	-0.0446699	2.17782	TRUE	FALSE	FALSE	0
1748	PMF1	51	30	37	66	42.5	29.2	39.3	80.4	-0.541494	-0.112934	0.919733	0.0884349	1.90526	TRUE	FALSE	FALSE	0
1751	PAQR6	8	7	15	12	6.8	6.9	16	14.7	0.0210616	1.23447	1.11221	0.789245	1.20412	FALSE	FALSE	FALSE	0
1752	SMG5	629	361	368	138	523.3	350.4	389.5	167.9	-0.578635	-0.426015	-1.64004	-0.881562	2.71875	TRUE	FALSE	FALSE	0
1753	TMEM79	37	17	16	8	30.9	16.6	17	9.8	-0.896424	-0.862072	-1.65675	-1.13842	1.48996	TRUE	FALSE	FALSE	0
1756	CCT3	2882	1961	1725	1571	2397.2	1902.9	1825.5	1910.9	-0.333151	-0.393059	-0.327098	-0.351102	3.3797	TRUE	FALSE	FALSE	0
1761	MEF2D	140	176	134	97	116.5	170.9	141.9	118.1	0.552822	0.284545	0.019679	0.285682	2.23274	TRUE	FALSE	FALSE	0
1762	IQGAP3	263	161	143	156	218.9	156.3	151.4	189.8	-0.485954	-0.531907	-0.205792	-0.407884	2.34025	TRUE	FALSE	FALSE	0
1764	APOA1BP	1088	717	767	1108	905	695.8	811.7	1347.8	-0.379245	-0.156971	0.574617	0.0128001	3.12963	TRUE	FALSE	FALSE	0
1765	GPATCH4	108	80	104	72	89.9	77.7	110.2	87.7	-0.210407	0.293731	-0.0357443	0.0158601	2.04218	TRUE	FALSE	FALSE	0
1767	BCAN	80	77	62	65	66.6	74.8	65.7	79.2	0.167516	-0.0196288	0.249978	0.132622	1.89873	TRUE	FALSE	FALSE	0
1769	CRABP2	165	6	18	17	137.3	5.9	19.1	20.8	-4.54047	-2.84569	-2.72268	-3.36961	2.13767	TRUE	FALSE	TRUE	-3.36961		CRABP2	cellular retinoic acid binding protein 2
1770	ISG20L2	198	151	157	80	164.8	146.6	166.2	97.4	-0.168831	0.0122041	-0.758723	-0.305117	2.22063	TRUE	FALSE	FALSE	0
1771	RRNAD1	107	82	88	87	89.1	79.7	93.2	105.9	-0.160846	0.0649045	0.249205	0.051088	2.0249	TRUE	FALSE	FALSE	0
1772	MRPL24	227	188	203	237	188.9	182.5	214.9	288.4	-0.0497262	0.186043	0.610448	0.248922	2.46	TRUE	FALSE	FALSE	0
1773	HDGF	2138	1297	1317	1522	1778.4	1258.6	1393.8	1851.3	-0.49876	-0.351556	0.0579588	-0.264119	3.26748	TRUE	FALSE	FALSE	0
1774	PRCC	333	210	207	267	277.1	203.9	219.1	324.9	-0.442545	-0.338817	0.229589	-0.183924	2.51175	TRUE	FALSE	FALSE	0
1778	PEAR1	160	192	240	109	133.2	186.4	254.1	132.7	0.484808	0.931802	-0.00542571	0.470395	2.405	TRUE	FALSE	FALSE	0
1780	ARHGEF11	289	192	237	137	240.5	186.4	250.9	166.7	-0.367635	0.0610756	-0.528783	-0.278447	2.3995	TRUE	FALSE	FALSE	0
1783	ETV3	29	27	30	16	24.2	26.3	31.8	19.6	0.120056	0.39402	-0.304153	0.069974	1.50243	TRUE	FALSE	FALSE	0
1791	KIRREL	1789	1921	3108	1404	1488.1	1864.1	3289	1707.8	0.325008	1.14418	0.198668	0.555951	3.51706	TRUE	FALSE	FALSE	0
1814	IFI16	236	275	243	214	196.4	266.9	257.2	260.4	0.442504	0.389096	0.406935	0.412845	2.42635	TRUE	FALSE	FALSE	0
1816	CADM3	151	142	192	131	125.7	137.9	203.3	159.4	0.133638	0.693626	0.342667	0.389977	2.30814	TRUE	FALSE	FALSE	0
1817	CADM3-AS1	65	57	93	41	54.2	55.4	98.5	50	0.0315931	0.861831	-0.116365	0.25902	1.99344	TRUE	FALSE	FALSE	0
1825	DUSP23	64	73	83	121	53.3	70.9	87.9	147.3	0.41165	0.721728	1.46655	0.866643	2.1682	TRUE	FALSE	FALSE	0
1832	TAGLN2	3255	2396	2436	2372	2707.5	2325	2577.9	2885.2	-0.219731	-0.070765	0.09171	-0.0662619	3.46018	TRUE	FALSE	FALSE	0
1836	PIGM	35	31	22	10	29.2	30.2	23.4	12.3	0.0485802	-0.31946	-1.24731	-0.506063	1.48001	TRUE	FALSE	FALSE	0
1839	IGSF8	180	196	220	155	149.8	190.3	232.9	188.6	0.345238	0.636673	0.332292	0.438068	2.36717	TRUE	FALSE	FALSE	0
1843	LOC729867	10	19	12	1	8.4	18.5	12.8	1.3	1.13906	0.607683	-2.69188	-0.315044	1.26717	FALSE	FALSE	FALSE	0
1844	PEA15	735	480	611	450	611.4	465.9	646.7	547.4	-0.392096	0.0809801	-0.159521	-0.156879	2.8107	TRUE	FALSE	FALSE	0
1845	DCAF8	331	327	358	210	275.4	317.4	378.9	255.5	0.204774	0.460289	-0.108205	0.185619	2.57852	TRUE	FALSE	FALSE	0
1846	PEX19	568	352	355	350	472.5	341.7	375.8	425.8	-0.467584	-0.330349	-0.150138	-0.316024	2.6744	TRUE	FALSE	FALSE	0
1847	COPA	1216	1396	1096	456	1011.5	1354.7	1159.9	554.7	0.421477	0.197504	-0.866717	-0.0825785	3.13184	TRUE	FALSE	FALSE	0
1848	SUMO1P3	98	47	48	22	81.6	45.7	50.9	26.9	-0.836375	-0.680903	-1.60096	-1.03941	1.91169	TRUE	FALSE	FALSE	0
1849	NCSTN	522	725	852	551	434.3	703.6	901.7	670.3	0.696064	1.05396	0.626115	0.792045	2.95506	TRUE	FALSE	FALSE	0
1851	VANGL2	54	81	67	33	45	78.7	71	40.2	0.806439	0.657894	-0.16273	0.433868	1.89597	TRUE	FALSE	FALSE	0
1862	F11R	43	110	77	20	35.9	106.8	81.6	24.4	1.57286	1.18459	-0.557103	0.733446	2.02857	TRUE	FALSE	FALSE	0
1863	TSTD1	69	134	115	194	57.5	130.1	121.8	236.1	1.17799	1.08288	2.03776	1.43288	2.3731	TRUE	TRUE	FALSE	1.43288	TSTD1		thiosulfate sulfurtransferase like domain containing 1
1864	USF1	112	85	90	84	93.3	82.6	95.3	102.3	-0.175735	0.0305991	0.132857	-0.004093	2.00988	TRUE	FALSE	FALSE	0
1867	KLHDC9	55	62	59	69	45.8	60.3	62.5	84	0.39681	0.448509	0.875042	0.573454	1.92428	TRUE	FALSE	FALSE	0
1868	PFDN2	196	215	150	207	163.1	208.7	158.8	251.9	0.355674	-0.0385459	0.627094	0.314741	2.40123	TRUE	FALSE	FALSE	0
1869	NIT1	183	133	146	101	152.3	129.2	154.6	122.9	-0.23731	0.0216244	-0.309431	-0.175039	2.18921	TRUE	FALSE	FALSE	0
1870	DEDD	141	109	109	126	117.4	105.9	115.4	153.4	-0.14873	-0.0247892	0.385866	0.0707824	2.18583	TRUE	FALSE	FALSE	0
1871	UFC1	576	427	361	699	479.2	414.4	382.1	850.3	-0.209604	-0.326678	0.827344	0.0970208	2.92957	TRUE	FALSE	FALSE	0
1872	USP21	167	140	127	176	139	135.9	134.5	214.2	-0.0325394	-0.0474787	0.623874	0.181285	2.33082	TRUE	FALSE	FALSE	0
1873	PPOX	100	67	77	76	83.3	65.1	81.6	92.5	-0.355659	-0.0297473	0.151137	-0.0780898	1.96614	TRUE	FALSE	FALSE	0
1874	B4GALT3	152	162	183	167	126.5	157.3	193.8	203.2	0.314381	0.615431	0.683763	0.537858	2.30792	TRUE	FALSE	FALSE	0
1876	NDUFS2	1086	790	617	564	903.4	766.7	653	686.1	-0.236703	-0.468282	-0.396946	-0.36731	2.95588	TRUE	FALSE	FALSE	0
1879	TOMM40L	150	65	97	79	124.9	63.2	102.7	96.2	-0.982777	-0.282337	-0.376665	-0.54726	2.09656	TRUE	FALSE	FALSE	0
1881	NR1I3	25	11	11	10	20.9	10.8	11.7	12.3	-0.952472	-0.836994	-0.764845	-0.851437	1.32015	TRUE	FALSE	FALSE	0
1883	MPZ	4	8	7	11	3.4	7.9	7.5	13.5	1.21632	1.14136	1.98935	1.44901	1.13033	FALSE	FALSE	FALSE	0
1884	SDHC	404	284	261	269	336.1	275.7	276.3	327.3	-0.285791	-0.282655	-0.0382769	-0.202241	2.52647	TRUE	FALSE	FALSE	0
1887	HSPA6	12	9	13	5	10.1	8.8	13.9	6.2	-0.19878	0.46073	-0.704015	-0.147355	1.14301	FALSE	FALSE	FALSE	0
1893	RPL31P11	21	20	26	34	17.6	19.5	27.6	41.5	0.147899	0.649093	1.23754	0.678176	1.61805	TRUE	FALSE	FALSE	0
1896	DUSP12	160	133	164	144	133.2	129.2	173.6	175.2	-0.043988	0.382173	0.395409	0.244531	2.24353	TRUE	FALSE	FALSE	0
1897	ATF6	321	435	389	278	267.1	422.2	411.7	338.2	0.660547	0.624213	0.340497	0.541752	2.62552	TRUE	FALSE	FALSE	0
1898	OLFML2B	109	45	101	62	90.8	43.8	107	75.5	-1.05176	0.236847	-0.266216	-0.360377	2.02938	TRUE	FALSE	FALSE	0
1899	NOS1AP	20	28	14	0	16.7	27.3	14.9	0.1	0.709053	-0.164536	-7.3837	-2.27973	1.43616	TRUE	FALSE	FALSE	0
1903	C1orf226	45	58	52	25	37.5	56.4	55.1	30.5	0.588805	0.555162	-0.298081	0.281962	1.75128	TRUE	FALSE	FALSE	0
1905	UHMK1	325	447	162	52	270.4	433.8	171.5	63.3	0.681935	-0.656887	-2.09482	-0.689923	2.63729	TRUE	FALSE	FALSE	0
1906	UAP1	634	515	491	255	527.4	499.8	519.7	310.3	-0.0775467	-0.0212185	-0.765234	-0.288	2.72214	TRUE	FALSE	FALSE	0
1907	DDR2	65	0	6	3	54.2	0.1	6.4	3.7	-9.08215	-3.08215	-3.8727	-5.34566	1.734	TRUE	FALSE	TRUE	-5.34566		DDR2	discoidin domain receptor tyrosine kinase 2
1908	HSD17B7	168	35	59	60	139.8	34.1	62.5	73.1	-2.03552	-1.16144	-0.935421	-1.37746	2.14551	TRUE	FALSE	FALSE	0
1913	NUF2	182	161	76	83	151.5	156.3	80.5	101.1	0.045	-0.912257	-0.583535	-0.483597	2.19396	TRUE	FALSE	FALSE	0
1915	PBX1	107	46	52	22	89.1	44.7	55.1	26.9	-0.995151	-0.693373	-1.72782	-1.13878	1.94988	TRUE	FALSE	FALSE	0
1921	MGST3	805	595	601	1340	669.7	577.5	636.1	1629.9	-0.213694	-0.0742614	1.2832	0.331747	3.21216	TRUE	FALSE	FALSE	0
1922	ALDH9A1	481	511	411	330	400.2	495.9	435	401.5	0.309328	0.120294	0.00467882	0.144767	2.69539	TRUE	FALSE	FALSE	0
1924	TMCO1	304	320	322	300	253	310.6	340.8	365	0.29592	0.429788	0.528759	0.418156	2.56229	TRUE	FALSE	FALSE	0
1926	UCK2	708	810	692	617	589	786.1	732.4	750.6	0.416445	0.314364	0.349777	0.360195	2.89548	TRUE	FALSE	FALSE	0
1931	POGK	248	184	170	133	206.4	178.6	180	161.9	-0.208711	-0.197446	-0.35034	-0.252166	2.31471	TRUE	FALSE	FALSE	0
1932	TADA1	87	79	74	32	72.5	76.8	78.4	39	0.0831253	0.112873	-0.894507	-0.232836	1.89432	TRUE	FALSE	FALSE	0
1933	ILDR2	65	121	109	76	54.2	117.5	115.4	92.5	1.1163	1.09028	0.771161	0.992578	2.07004	TRUE	FALSE	FALSE	0
1938	POU2F1	65	93	42	41	54.2	90.3	44.5	50	0.736433	-0.284488	-0.116365	0.11186	1.95569	TRUE	FALSE	FALSE	0
1940	CREG1	383	406	322	236	318.7	394.1	340.8	287.1	0.306363	0.0967263	-0.150646	0.0841478	2.59561	TRUE	FALSE	FALSE	0
1942	MPZL1	512	456	447	349	426	442.6	473.1	424.6	0.05515	0.151292	-0.00474906	0.0672309	2.67495	TRUE	FALSE	FALSE	0
1944	MPC2	413	251	221	317	343.6	243.7	234	385.7	-0.495624	-0.554222	0.166749	-0.294365	2.58625	TRUE	FALSE	FALSE	0
1945	DCAF6	579	543	448	325	481.7	527	474.2	395.4	0.129668	-0.0226393	-0.284822	-0.0592644	2.72181	TRUE	FALSE	FALSE	0
1947	GPR161	68	45	49	42	56.7	43.8	52	51.2	-0.372418	-0.124837	-0.147205	-0.21482	1.75358	TRUE	FALSE	FALSE	0
1948	TIPRL	131	122	82	68	109.1	118.5	86.9	82.8	0.119236	-0.328223	-0.397948	-0.202312	2.07372	TRUE	FALSE	FALSE	0
1949	SFT2D2	11	3	2	0	9.2	3	2.2	0.1	-1.61667	-2.06413	-6.52356	-3.40145	0.963788	FALSE	FALSE	FALSE	0
1960	ATP1B1	623	953	735	474	518.3	924.8	777.9	576.6	0.835354	0.585797	0.153783	0.524978	2.96605	TRUE	FALSE	FALSE	0
1961	NME7	103	126	83	72	85.8	122.4	87.9	87.7	0.512554	0.0348855	0.0315992	0.193013	2.08778	TRUE	FALSE	FALSE	0
1962	BLZF1	60	49	32	19	50	47.6	34	23.2	-0.0709665	-0.556393	-1.1078	-0.578388	1.69897	TRUE	FALSE	FALSE	0
1963	CCDC181	46	44	43	16	38.4	42.8	45.6	19.6	0.156504	0.247928	-0.970253	-0.188607	1.65896	TRUE	FALSE	FALSE	0
1964	SLC19A2	75	69	57	32	62.5	67.1	60.4	39	0.102457	-0.0493076	-0.680382	-0.209078	1.82672	TRUE	FALSE	FALSE	0
1969	METTL18	35	37	22	23	29.2	36	23.4	28.1	0.302029	-0.31946	-0.0553982	-0.0242765	1.5563	TRUE	FALSE	FALSE	0
1970	C1orf112	102	78	63	93	84.9	75.8	66.8	113.2	-0.163567	-0.345916	0.415037	-0.0314819	2.05385	TRUE	FALSE	FALSE	0
1971	SCYL3	70	63	59	39	58.3	61.2	62.5	47.5	0.0700358	0.10036	-0.295568	-0.0417241	1.79588	TRUE	FALSE	FALSE	0
1972	KIFAP3	84	85	86	81	70	82.6	91.1	98.6	0.238787	0.380096	0.494233	0.371039	1.99388	TRUE	FALSE	FALSE	0
1978	GORAB	18	20	22	7	15.1	19.5	23.4	8.6	0.368926	0.63196	-0.81214	0.0629152	1.36922	TRUE	FALSE	FALSE	0
1987	FMO4	22	16	5	21	18.4	15.6	5.4	25.6	-0.23816	-1.76867	0.476438	-0.510132	1.40824	TRUE	FALSE	FALSE	0
1988	TOP1P1	46	28	16	22	38.4	27.3	17	26.9	-0.492205	-1.17557	-0.5135	-0.727092	1.58433	TRUE	FALSE	FALSE	0
1989	PRRC2C	504	716	443	225	419.3	694.9	468.9	273.8	0.728823	0.161297	-0.61486	0.0917532	2.84192	TRUE	FALSE	FALSE	0
1991	VAMP4	31	38	35	33	25.9	37	37.1	40.2	0.514573	0.518467	0.634243	0.555761	1.60423	TRUE	FALSE	FALSE	0
1992	METTL13	247	86	94	67	205.5	83.5	99.6	81.6	-1.29929	-1.04492	-1.3325	-1.22557	2.31281	TRUE	FALSE	TRUE	-1.22557		METTL13	methyltransferase 13, eEF1A N-terminus and K55
2000	PIGC	103	92	90	60	85.8	89.4	95.3	73.1	0.0592972	0.151499	-0.231106	-0.00677016	1.97909	TRUE	FALSE	FALSE	0
2001	SUCO	161	396	156	54	134	384.4	165.2	65.8	1.52038	0.301981	-1.02607	0.265428	2.58478	TRUE	FALSE	FALSE	0
2006	LOC101928673	29	30	27	22	24.2	29.2	28.7	26.9	0.270961	0.246044	0.152599	0.223201	1.46538	TRUE	FALSE	FALSE	0
2007	PRDX6	1806	1551	1416	2024	1502.2	1505.1	1498.5	2461.9	0.00278244	-0.00355782	0.712695	0.237307	3.39127	TRUE	FALSE	FALSE	0
2011	KLHL20	50	46	44	28	41.7	44.7	46.7	34.2	0.100227	0.163375	-0.286051	-0.00748281	1.66932	TRUE	FALSE	FALSE	0
2012	CENPL	19	17	15	11	15.9	16.6	16	13.5	0.0621565	0.00904514	-0.236067	-0.0549552	1.22011	FALSE	FALSE	FALSE	0
2013	DARS2	215	179	124	56	178.9	173.8	131.3	68.2	-0.0417253	-0.446286	-1.39131	-0.626441	2.25261	TRUE	FALSE	FALSE	0
2014	GAS5-AS1	13	10	17	26	10.9	9.8	18.1	31.7	-0.153474	0.731662	1.54015	0.706114	1.50106	TRUE	FALSE	FALSE	0
2015	GAS5	511	363	478	363	425.1	352.3	505.9	441.6	-0.270998	0.25105	0.0549379	0.0116634	2.70406	TRUE	FALSE	FALSE	0
2023	SNORD76	6	12	10	5	5.1	11.7	10.7	6.2	1.19794	1.06904	0.281771	0.849584	1.06819	FALSE	FALSE	FALSE	0
2028	RC3H1	65	57	28	35	54.2	55.4	29.7	42.7	0.0315931	-0.86783	-0.344057	-0.393431	1.74351	TRUE	FALSE	FALSE	0
2030	RABGAP1L	41	50	25	22	34.2	48.6	26.6	26.9	0.50696	-0.36257	-0.34639	-0.0673334	1.68664	TRUE	FALSE	FALSE	0
2033	CACYBP	522	336	262	396	434.3	326.1	277.4	481.8	-0.413378	-0.646724	0.149742	-0.303453	2.68287	TRUE	FALSE	FALSE	0
2034	MRPS14	279	186	196	311	232.2	180.6	207.5	378.4	-0.36257	-0.162257	0.704544	0.0599058	2.57795	TRUE	FALSE	FALSE	0
2035	TNN	16	9	20	5	13.4	8.8	21.3	6.2	-0.606658	0.66862	-1.11189	-0.349977	1.32838	TRUE	FALSE	FALSE	0
2036	KIAA0040	27	5	3	3	22.6	5	3.3	3.7	-2.17632	-2.77578	-2.61073	-2.52094	1.35411	TRUE	FALSE	TRUE	-2.52094		KIAA0040	KIAA0040
2039	RFWD2	136	95	120	106	113.2	92.3	127.1	129	-0.294471	0.16709	0.188497	0.0203719	2.11059	TRUE	FALSE	FALSE	0
2050	RASAL2	87	186	124	68	72.5	180.6	131.3	82.8	1.31674	0.856814	0.19165	0.788403	2.25672	TRUE	FALSE	FALSE	0
2054	RALGPS2	37	28	7	5	30.9	27.3	7.5	6.2	-0.178706	-2.04264	-2.31727	-1.51287	1.48996	TRUE	FALSE	FALSE	0
2056	FAM20B	220	211	169	203	183.1	204.8	178.9	247	0.161584	-0.0334784	0.431879	0.186662	2.3927	TRUE	FALSE	FALSE	0
2057	TOR3A	128	116	139	40	106.6	112.7	147.2	48.8	0.0802801	0.46557	-1.12725	-0.193801	2.16791	TRUE	FALSE	FALSE	0
2058	ABL2	121	207	115	83	100.7	201	121.8	101.1	0.997132	0.27445	0.00571931	0.425767	2.3032	TRUE	FALSE	FALSE	0
2059	SOAT1	198	174	116	55	164.8	168.9	122.9	67	0.0354531	-0.423231	-1.29848	-0.562087	2.22763	TRUE	FALSE	FALSE	0
2064	TOR1AIP2	222	256	176	164	184.7	248.5	186.3	199.6	0.428062	0.0124438	0.111928	0.184145	2.39533	TRUE	FALSE	FALSE	0
2065	TOR1AIP1	199	248	208	116	165.6	240.7	220.2	141.2	0.539533	0.411112	-0.229963	0.240228	2.38148	TRUE	FALSE	FALSE	0
2066	CEP350	117	135	69	46	97.4	131.1	73.1	56	0.428674	-0.41405	-0.798495	-0.26129	2.1176	TRUE	FALSE	FALSE	0
2067	QSOX1	409	356	509	120	340.3	345.5	538.7	146.1	0.0218786	0.662675	-1.21985	-0.178432	2.73135	TRUE	FALSE	FALSE	0
2068	FLJ23867	1	14	18	7	0.9	13.7	19.1	8.6	3.92811	4.4075	3.25634	3.86398	1.28103	FALSE	FALSE	FALSE	0
2071	ACBD6	329	303	292	269	273.7	294.1	309.1	327.3	0.103711	0.175478	0.258018	0.179069	2.51495	TRUE	FALSE	FALSE	0
2074	XPR1	228	416	289	157	189.7	403.8	305.9	191.1	1.08992	0.68934	0.0106081	0.596623	2.60617	TRUE	FALSE	FALSE	0
2075	KIAA1614	19	5	5	1	15.9	5	5.4	1.3	-1.66903	-1.558	-3.61244	-2.27982	1.2014	FALSE	FALSE	FALSE	0
2076	STX6	60	70	48	27	50	68	50.9	32.9	0.443607	0.0257376	-0.603841	-0.0448321	1.83251	TRUE	FALSE	FALSE	0
2077	MR1	41	26	31	27	34.2	25.3	32.9	32.9	-0.434859	-0.0559087	-0.0559087	-0.182225	1.53403	TRUE	FALSE	FALSE	0
2078	IER5	155	100	66	55	129	97.1	69.9	67	-0.409828	-0.884007	-0.945138	-0.746324	2.11059	TRUE	FALSE	FALSE	0
2084	GLUL	671	389	367	279	558.2	377.6	388.5	339.4	-0.563923	-0.522868	-0.717796	-0.601529	2.74679	TRUE	FALSE	FALSE	0
2088	RNASEL	18	23	18	12	15.1	22.4	19.1	14.7	0.56895	0.339024	-0.0387324	0.289747	1.35025	TRUE	FALSE	FALSE	0
2092	NPL	18	12	12	6	15.1	11.7	12.8	7.4	-0.36804	-0.238405	-1.02895	-0.545132	1.17898	FALSE	FALSE	FALSE	0
2093	DHX9	1423	896	731	467	1183.7	869.5	773.6	568.1	-0.445046	-0.613644	-1.05909	-0.705925	3.07324	TRUE	FALSE	FALSE	0
2095	LAMC1	405	1160	800	392	337	1125.7	846.7	476.9	1.74	1.3291	0.500938	1.19001	3.05142	TRUE	FALSE	FALSE	0
2096	LAMC2	17	11	4	3	14.2	10.8	4.3	3.7	-0.39486	-1.72348	-1.94029	-1.35288	1.15229	FALSE	FALSE	FALSE	0
2099	SMG7	459	404	322	201	381.9	392.1	340.8	244.6	0.0380267	-0.16427	-0.642771	-0.256338	2.5934	TRUE	FALSE	FALSE	0
2100	NCF2	52	42	39	38	43.4	40.9	41.4	46.3	-0.0855942	-0.0680643	0.0933172	-0.0201138	1.66558	TRUE	FALSE	FALSE	0
2101	ARPC5	441	528	305	168	366.9	512.4	322.9	204.4	0.481884	-0.184299	-0.843992	-0.182136	2.70961	TRUE	FALSE	FALSE	0
2102	RGL1	95	157	100	71	79.1	152.4	105.9	86.5	0.946113	0.420953	0.129022	0.498696	2.18298	TRUE	FALSE	FALSE	0
2105	TSEN15	90	75	52	58	75	72.9	55.1	70.6	-0.0409718	-0.444838	-0.0872224	-0.191011	1.87506	TRUE	FALSE	FALSE	0
2106	C1orf21	63	23	18	18	52.5	22.4	19.1	22	-1.22882	-1.45874	-1.25481	-1.31413	1.72016	TRUE	FALSE	TRUE	-1.31413		C1orf21	chromosome 1 open reading frame 21
2107	EDEM3	100	187	118	24	83.3	181.6	125	29.3	1.12438	0.58554	-1.50742	0.0674999	2.25912	TRUE	FALSE	FALSE	0
2108	FAM129A	73	163	124	66	60.8	158.3	131.3	80.4	1.38052	1.11072	0.403124	0.964789	2.19948	TRUE	FALSE	FALSE	0
2109	RNF2	150	126	93	44	124.9	122.4	98.5	53.6	-0.0291699	-0.342578	-1.22047	-0.530739	2.09656	TRUE	FALSE	FALSE	0
2110	TRMT1L	113	87	48	30	94.1	84.5	50.9	36.6	-0.155243	-0.886529	-1.36235	-0.801375	1.97359	TRUE	FALSE	FALSE	0
2111	SWT1	21	9	4	13	17.6	8.8	4.3	15.9	-1	-2.03317	-0.146549	-1.05991	1.24551	TRUE	FALSE	FALSE	0
2112	IVNS1ABP	441	682	545	328	366.9	661.9	576.8	399	0.851226	0.652684	0.121002	0.541637	2.82079	TRUE	FALSE	FALSE	0
2115	HMCN1	32	15	35	4	26.7	14.7	37.1	5	-0.861024	0.474579	-2.41684	-0.934428	1.56937	TRUE	FALSE	FALSE	0
2116	PRG4	33	29	22	76	27.5	28.2	23.4	92.5	0.0362635	-0.232923	1.75002	0.517787	1.96614	TRUE	FALSE	FALSE	0
2117	TPR	619	768	584	404	515	745.3	618.1	491.5	0.533249	0.263268	-0.067381	0.243045	2.87233	TRUE	FALSE	FALSE	0
2118	C1orf27	84	72	58	35	70	70	61.5	42.7	0	-0.186769	-0.713119	-0.299962	1.8451	TRUE	FALSE	FALSE	0
2124	PLA2G4A	36	34	14	20	30	33.1	14.9	24.4	0.141869	-1.00965	-0.298081	-0.388621	1.51983	TRUE	FALSE	FALSE	0
2133	MIR4426	47	52	48	66	39.2	50.6	50.9	80.4	0.368284	0.376812	1.03634	0.593813	1.90526	TRUE	FALSE	FALSE	0
2134	RGS2	94	124	161	136	78.3	120.4	170.5	165.5	0.620751	1.12269	1.07975	0.941062	2.23172	TRUE	FALSE	FALSE	0
2136	UCHL5	249	215	144	97	207.2	208.7	152.5	118.1	0.0104066	-0.442215	-0.811015	-0.414274	2.31952	TRUE	FALSE	FALSE	0
2137	TROVE2	121	115	75	38	100.7	111.7	79.5	46.3	0.149566	-0.341037	-1.12098	-0.437484	2.04805	TRUE	FALSE	FALSE	0
2138	GLRX2	156	103	59	91	129.9	100	62.5	110.8	-0.377401	-1.05547	-0.229444	-0.554106	2.11361	TRUE	FALSE	FALSE	0
2139	CDC73	63	81	40	32	52.5	78.7	42.4	39	0.584046	-0.308253	-0.428843	-0.0510167	1.89597	TRUE	FALSE	FALSE	0
2145	CFH	18	0	0	0	15.1	0.1	0.1	0.1	-7.2384	-7.2384	-7.2384	-7.2384	1.17898	FALSE	FALSE	FALSE	0
2152	ASPM	138	123	42	31	114.9	119.5	44.5	37.8	0.0566318	-1.3685	-1.60392	-0.97193	2.07737	TRUE	FALSE	FALSE	0
2153	ZBTB41	13	18	18	3	10.9	17.6	19.1	3.7	0.691247	0.809245	-1.55873	-0.0194131	1.28103	FALSE	FALSE	FALSE	0
2155	DENND1B	20	30	12	11	16.7	29.2	12.8	13.5	0.80612	-0.383704	-0.306889	0.0385091	1.46538	TRUE	FALSE	FALSE	0
2156	C1orf53	12	6	5	10	10.1	5.9	5.4	12.3	-0.775568	-0.903324	0.284303	-0.464863	1.08991	FALSE	FALSE	FALSE	0
2158	NEK7	136	110	59	28	113.2	106.8	62.5	34.2	-0.0839623	-0.856946	-1.72681	-0.889238	2.05385	TRUE	FALSE	FALSE	0
2168	ZNF281	100	127	78	33	83.3	123.3	82.6	40.2	0.565784	-0.0121747	-1.05112	-0.165837	2.09096	TRUE	FALSE	FALSE	0
2169	KIF14	91	57	35	21	75.8	55.4	37.1	25.6	-0.452312	-1.03078	-1.56605	-1.01638	1.87967	TRUE	FALSE	FALSE	0
2170	DDX59	56	48	42	54	46.7	46.7	44.5	65.8	0	-0.0696172	0.494665	0.141683	1.81823	TRUE	FALSE	FALSE	0
2172	CAMSAP2	100	151	88	45	83.3	146.6	93.2	54.8	0.815497	0.162013	-0.604141	0.124457	2.16613	TRUE	FALSE	FALSE	0
2174	C1orf106	19	21	36	13	15.9	20.5	38.2	15.9	0.366597	1.26455	0	0.543714	1.58206	TRUE	FALSE	FALSE	0
2175	KIF21B	10	24	23	4	8.4	23.4	24.4	5	1.47805	1.53842	-0.748461	0.756002	1.38739	TRUE	FALSE	FALSE	0
2178	TMEM9	334	300	387	289	277.9	291.2	409.6	351.6	0.0674445	0.55965	0.339369	0.322155	2.61236	TRUE	FALSE	FALSE	0
2182	LAD1	299	148	192	180	248.8	143.7	203.3	219	-0.791926	-0.291376	-0.184056	-0.422453	2.39585	TRUE	FALSE	FALSE	0
2184	PHLDA3	373	394	342	384	310.3	382.4	362	467.2	0.301419	0.222326	0.590377	0.371374	2.6695	TRUE	FALSE	FALSE	0
2185	CSRP1	2445	1473	1811	1201	2033.7	1429.4	1916.5	1460.9	-0.508697	-0.0856329	-0.477249	-0.357193	3.30829	TRUE	FALSE	FALSE	0
2187	NAV1	351	391	263	242	292	379.5	278.4	294.4	0.378132	-0.0688092	0.0118093	0.107044	2.57921	TRUE	FALSE	FALSE	0
2188	IPO9-AS1	21	11	21	5	17.6	10.8	22.3	6.2	-0.704544	0.341468	-1.50524	-0.62277	1.3483	TRUE	FALSE	FALSE	0
2191	IPO9	693	562	552	425	576.5	545.4	584.2	517	-0.0800059	0.0191418	-0.157156	-0.0726735	2.76656	TRUE	FALSE	FALSE	0
2193	SHISA4	63	58	73	58	52.5	56.4	77.3	70.6	0.103378	0.558151	0.427351	0.36296	1.88818	TRUE	FALSE	FALSE	0
2195	TIMM17A	634	414	282	311	527.4	401.8	298.5	378.4	-0.39242	-0.821167	-0.478985	-0.564191	2.72214	TRUE	FALSE	FALSE	0
2196	RNPEP	325	305	219	224	270.4	296.1	231.8	272.6	0.130989	-0.222215	0.0116904	-0.0265116	2.47144	TRUE	FALSE	FALSE	0
2198	ELF3	364	465	766	335	302.9	451.3	810.7	407.6	0.575245	1.42033	0.428312	0.807961	2.90886	TRUE	FALSE	FALSE	0
2200	ARL8A	200	178	168	213	166.5	172.8	177.9	259.2	0.053581	0.0955443	0.638544	0.262556	2.41363	TRUE	FALSE	FALSE	0
2204	UBE2T	104	67	39	77	86.6	65.1	41.4	93.8	-0.411709	-1.06474	0.115221	-0.453742	1.9722	TRUE	FALSE	FALSE	0
2205	PPP1R12B	12	24	27	9	10.1	23.4	28.7	11	1.21215	1.5067	0.123148	0.947332	1.45788	TRUE	FALSE	FALSE	0
2207	KDM5B	82	125	110	44	68.3	121.4	116.5	53.6	0.829811	0.770372	-0.349653	0.416844	2.08422	TRUE	FALSE	FALSE	0
2211	RABIF	71	36	41	57	59.2	35	43.5	69.4	-0.758242	-0.444582	0.229338	-0.324495	1.84136	TRUE	FALSE	FALSE	0
2212	KLHL12	183	186	131	59	152.3	180.6	138.7	71.9	0.245882	-0.134948	-1.08285	-0.323973	2.25672	TRUE	FALSE	FALSE	0
2213	ADIPOR1	810	687	545	540	673.8	666.7	576.8	656.9	-0.0152827	-0.224249	-0.0366467	-0.0920595	2.82853	TRUE	FALSE	FALSE	0
2214	CYB5R1	121	102	130	92	100.7	99.1	137.7	112	-0.0231067	0.451465	0.153435	0.193931	2.13893	TRUE	FALSE	FALSE	0
2216	TMEM183A	113	107	107	80	94.1	103.9	113.3	97.4	0.142929	0.267881	0.049727	0.153512	2.05423	TRUE	FALSE	FALSE	0
2217	PPFIA4	15	25	33	16	12.6	24.4	35	19.6	0.953457	1.47393	0.63743	1.02161	1.54407	TRUE	FALSE	FALSE	0
2219	ADORA1	151	182	205	76	125.7	176.7	217	92.5	0.491317	0.78771	-0.442459	0.278856	2.33646	TRUE	FALSE	FALSE	0
2220	MYBPH	83	142	112	152	69.1	137.9	118.6	185	0.996865	0.779346	1.42077	1.06566	2.26717	TRUE	FALSE	FALSE	0
2225	BTG2	34	99	78	43	28.4	96.2	82.6	52.4	1.76015	1.54025	0.883676	1.39469	1.98318	TRUE	FALSE	FALSE	0
2229	ATP2B4	93	107	91	57	77.5	103.9	96.4	69.4	0.422927	0.314837	-0.159261	0.192835	2.01662	TRUE	FALSE	FALSE	0
2233	ZC3H11A	304	326	318	167	253	316.4	336.6	203.2	0.322612	0.411898	-0.316237	0.139424	2.52711	TRUE	FALSE	FALSE	0
2234	ZBED6	8	33	9	2	6.8	32.1	9.6	2.5	2.23897	0.4975	-1.44361	0.430953	1.50651	TRUE	FALSE	FALSE	0
2235	SNRPE	223	130	102	193	185.6	126.2	108	234.8	-0.556485	-0.781165	0.339236	-0.332805	2.3707	TRUE	FALSE	FALSE	0
2237	SOX13	23	14	17	9	19.2	13.7	18.1	11	-0.48693	-0.0851166	-0.803603	-0.45855	1.2833	TRUE	FALSE	FALSE	0
2238	ETNK2	137	108	78	129	114.1	104.9	82.6	157	-0.121284	-0.466085	0.460466	-0.0423012	2.1959	TRUE	FALSE	FALSE	0
2241	KISS1	385	87	86	121	320.3	84.5	91.1	147.3	-1.9224	-1.8139	-1.12067	-1.61899	2.50556	TRUE	FALSE	TRUE	-1.61899		KISS1	KiSS-1 metastasis suppressor
2242	GOLT1A	121	38	54	89	100.7	37	57.2	108.4	-1.44447	-0.815977	0.106301	-0.718047	2.03503	TRUE	FALSE	FALSE	0
2243	PLEKHA6	102	126	97	88	84.9	122.4	102.7	107.1	0.527767	0.2746	0.335122	0.379163	2.08778	TRUE	FALSE	FALSE	0
2245	PPP1R15B	177	233	170	90	147.3	226.2	180	109.6	0.618841	0.289239	-0.42651	0.160524	2.35449	TRUE	FALSE	FALSE	0
2246	PIK3C2B	40	59	44	9	33.4	57.4	46.7	11	0.781203	0.483574	-1.60234	-0.112522	1.75891	TRUE	FALSE	FALSE	0
2247	MDM4	59	75	55	43	49.2	72.9	58.3	52.4	0.56726	0.244838	0.0909085	0.301002	1.86273	TRUE	FALSE	FALSE	0
2249	NFASC	67	123	97	30	55.8	119.5	102.7	36.6	1.09867	0.880099	-0.608421	0.456784	2.07737	TRUE	FALSE	FALSE	0
2251	TMEM81	11	13	5	9	9.2	12.7	5.4	11	0.465123	-0.768674	0.257798	-0.0152513	1.1038	FALSE	FALSE	FALSE	0
2252	RBBP5	89	106	60	26	74.1	103	63.6	31.7	0.475099	-0.220447	-1.22499	-0.323446	2.01284	TRUE	FALSE	FALSE	0
2253	DSTYK	57	91	43	39	47.5	88.4	45.6	47.5	0.896119	-0.0588937	0	0.279075	1.94645	TRUE	FALSE	FALSE	0
2254	TMCC2	57	40	34	37	47.5	38.9	36.1	45.1	-0.288157	-0.395929	-0.0748001	-0.252962	1.67669	TRUE	FALSE	FALSE	0
2255	NUAK2	489	1057	723	565	406.8	1025.8	765.2	687.3	1.33436	0.911517	0.75662	1.00083	3.01106	TRUE	FALSE	FALSE	0
2261	CDK18	63	88	71	62	52.5	85.5	75.2	75.5	0.703607	0.518415	0.524159	0.58206	1.93197	TRUE	FALSE	FALSE	0
2263	MFSD4	11	16	8	6	9.2	15.6	8.6	7.4	0.76184	-0.0972972	-0.314109	0.116811	1.19312	FALSE	FALSE	FALSE	0
2264	ELK4	64	145	67	77	53.3	140.8	71	93.8	1.40144	0.413683	0.815452	0.876859	2.1486	TRUE	FALSE	FALSE	0
2265	SLC45A3	81	74	46	40	67.5	71.9	48.8	48.8	0.0911043	-0.468006	-0.468006	-0.281636	1.85673	TRUE	FALSE	FALSE	0
2266	NUCKS1	1137	938	651	763	945.8	910.3	689	928.1	-0.0551931	-0.457031	-0.0272549	-0.179826	2.9758	TRUE	FALSE	FALSE	0
2267	RAB29	101	164	122	47	84.1	159.2	129.2	57.3	0.920663	0.619428	-0.553571	0.32884	2.20194	TRUE	FALSE	FALSE	0
2268	SLC41A1	618	975	743	625	514.1	946.2	786.3	760.3	0.880096	0.613031	0.56452	0.685882	2.97598	TRUE	FALSE	FALSE	0
2272	LOC103021296	18	19	25	15	15.1	18.5	26.6	18.3	0.292977	0.816878	0.277295	0.462383	1.42488	TRUE	FALSE	FALSE	0
2274	RAB7B	63	67	84	26	52.5	65.1	89	31.7	0.31034	0.761488	-0.727835	0.114664	1.94939	TRUE	FALSE	FALSE	0
2278	FAM72A	13	7	4	5	10.9	6.9	4.3	6.2	-0.65966	-1.34192	-0.813988	-0.938522	1.03743	FALSE	FALSE	FALSE	0
2279	SRGAP2	271	356	187	171	225.5	345.5	198	208.1	0.615558	-0.187627	-0.11585	0.104027	2.53845	TRUE	FALSE	FALSE	0
2280	IKBKE	20	28	28	20	16.7	27.3	29.7	24.4	0.709053	0.830615	0.547033	0.695567	1.47276	TRUE	FALSE	FALSE	0
2282	RASSF5	34	31	19	24	28.4	30.2	20.2	29.3	0.0886576	-0.491536	0.0450097	-0.119289	1.48001	TRUE	FALSE	FALSE	0
2283	EIF2D	414	359	394	427	344.4	348.5	417	519.5	0.0170735	0.275962	0.593039	0.295358	2.71559	TRUE	FALSE	FALSE	0
2284	DYRK3	30	56	53	30	25.1	54.4	56.2	36.6	1.11592	1.16288	0.544156	0.940986	1.74974	TRUE	FALSE	FALSE	0
2285	MAPKAPK2	1194	881	981	764	993.2	855	1038.2	929.4	-0.21616	0.0639282	-0.0957846	-0.0826721	3.01628	TRUE	FALSE	FALSE	0
2293	C1orf116	40	68	38	32	33.4	66.1	40.3	39	0.984802	0.270932	0.223626	0.49312	1.8202	TRUE	FALSE	FALSE	0
2294	YOD1	122	98	35	28	101.6	95.2	37.1	34.2	-0.0938669	-1.45341	-1.57083	-1.03937	2.00689	TRUE	FALSE	FALSE	0
2295	PFKFB2	179	147	81	51	149	142.7	85.8	62.1	-0.062327	-0.796263	-1.26265	-0.707079	2.17319	TRUE	FALSE	FALSE	0
2298	CD55	89	119	115	121	74.1	115.6	121.8	147.3	0.641596	0.716969	0.991212	0.783259	2.1682	TRUE	FALSE	FALSE	0
2302	CD46	334	667	487	148	277.9	647.3	515.4	180.1	1.21987	0.891127	-0.625768	0.495076	2.81111	TRUE	FALSE	FALSE	0
2307	PLXNA2	14	164	106	82	11.7	159.2	112.3	99.8	3.76626	3.26278	3.09253	3.37386	2.20194	TRUE	TRUE	FALSE	3.37386	PLXNA2		plexin A2
2316	C1orf74	29	41	25	35	24.2	39.9	26.6	42.7	0.721382	0.136419	0.819229	0.55901	1.63043	TRUE	FALSE	FALSE	0
2318	DIEXF	90	113	95	57	75	109.7	100.6	69.4	0.548601	0.423668	-0.111955	0.286771	2.04021	TRUE	FALSE	FALSE	0
2319	SYT14	14	6	14	4	11.7	5.9	14.9	5	-0.987722	0.348804	-1.22651	-0.621809	1.17319	FALSE	FALSE	FALSE	0
2322	HHAT	22	27	20	5	18.4	26.3	21.3	6.2	0.515357	0.211148	-1.56937	-0.280954	1.41996	TRUE	FALSE	FALSE	0
2324	RCOR3	40	38	31	36	33.4	37	32.9	43.9	0.147677	-0.0217605	0.394373	0.17343	1.64246	TRUE	FALSE	FALSE	0
2325	TRAF5	23	20	19	8	19.2	19.5	20.2	9.8	0.0223678	0.073249	-0.970253	-0.291545	1.30535	TRUE	FALSE	FALSE	0
2328	SLC30A1	128	76	65	18	106.6	73.8	68.9	22	-0.530515	-0.629632	-2.27663	-1.14559	2.02776	TRUE	FALSE	FALSE	0
2330	NEK2	73	51	58	52	60.8	49.6	61.5	63.3	-0.293731	0.0165151	0.0581342	-0.0730273	1.8014	TRUE	FALSE	FALSE	0
2331	LPGAT1	90	119	89	78	75	115.6	94.3	95	0.624179	0.330367	0.341037	0.431861	2.06296	TRUE	FALSE	FALSE	0
2332	INTS7	228	181	122	107	189.7	175.7	129.2	130.2	-0.110605	-0.554114	-0.54299	-0.40257	2.27807	TRUE	FALSE	FALSE	0
2333	DTL	257	228	210	150	213.9	221.3	222.3	182.5	0.049067	0.0555715	-0.22904	-0.0414672	2.34694	TRUE	FALSE	FALSE	0
2337	PPP2R5A	132	206	125	90	109.9	200	132.4	109.6	0.863809	0.268712	-0.00394359	0.376192	2.30103	TRUE	FALSE	FALSE	0
2339	TMEM206	39	35	40	26	32.5	34.1	42.4	31.7	0.069332	0.383625	-0.0359569	0.139	1.62737	TRUE	FALSE	FALSE	0
2340	NENF	349	220	298	371	290.4	213.6	315.4	451.3	-0.44313	0.119141	0.636045	0.104019	2.65447	TRUE	FALSE	FALSE	0
2342	ATF3	147	273	267	137	122.4	265	282.6	166.7	1.11439	1.20716	0.445651	0.922399	2.45117	TRUE	FALSE	FALSE	0
2344	BATF3	59	13	43	26	49.2	12.7	45.6	31.7	-1.95383	-0.109624	-0.634175	-0.89921	1.69197	TRUE	FALSE	FALSE	0
2345	NSL1	150	138	103	66	124.9	134	109.1	80.4	0.10146	-0.195122	-0.635506	-0.243056	2.1271	TRUE	FALSE	FALSE	0
2346	TATDN3	38	27	37	61	31.7	26.3	39.3	74.3	-0.26942	0.310046	1.22888	0.423169	1.87099	TRUE	FALSE	FALSE	0
2348	FLVCR1-AS1	12	14	11	8	10.1	13.7	11.7	9.8	0.439821	0.212153	-0.0435016	0.202824	1.13672	FALSE	FALSE	FALSE	0
2349	FLVCR1	86	59	45	18	71.6	57.4	47.7	22	-0.318909	-0.58597	-1.70246	-0.869112	1.85491	TRUE	FALSE	FALSE	0
2350	VASH2	94	19	18	6	78.3	18.5	19.1	7.4	-2.08149	-2.03544	-3.40342	-2.50678	1.89376	TRUE	FALSE	TRUE	-2.50678		VASH2	vasohibin 2
2351	ANGEL2	87	76	52	16	72.5	73.8	55.1	19.6	0.0256398	-0.395929	-1.88713	-0.752472	1.86806	TRUE	FALSE	FALSE	0
2352	RPS6KC1	162	207	184	87	134.8	201	194.8	105.9	0.576375	0.531173	-0.348118	0.253143	2.3032	TRUE	FALSE	FALSE	0
2356	SMYD2	168	136	112	113	139.8	132.1	118.6	137.5	-0.0817339	-0.23726	-0.0239327	-0.114309	2.14551	TRUE	FALSE	FALSE	0
2357	PTPN14	865	919	458	315	719.6	891.8	484.8	383.2	0.309525	-0.569805	-0.909098	-0.389793	2.95027	TRUE	FALSE	FALSE	0
2358	CENPF	1196	887	509	452	994.9	860.8	538.7	549.9	-0.208873	-0.885069	-0.855382	-0.649775	2.99778	TRUE	FALSE	FALSE	0
2360	KCTD3	267	317	232	145	222.2	307.7	245.6	176.5	0.469666	0.144452	-0.332191	0.0939756	2.48813	TRUE	FALSE	FALSE	0
2363	ESRRG	47	51	29	16	39.2	49.6	30.8	19.6	0.339486	-0.347923	-1	-0.336146	1.69548	TRUE	FALSE	FALSE	0
2364	GPATCH2	51	35	21	7	42.5	34.1	22.3	8.6	-0.317691	-0.930419	-2.30505	-1.18439	1.62839	TRUE	FALSE	FALSE	0
2369	RRP15	147	122	108	90	122.4	118.5	114.4	109.6	-0.0467165	-0.0975165	-0.159356	-0.101196	2.08778	TRUE	FALSE	FALSE	0
2370	TGFB2-AS1	9	10	11	1	7.6	9.8	11.7	1.3	0.366782	0.622437	-2.54749	-0.519423	1.06819	FALSE	FALSE	FALSE	0
2371	TGFB2	388	367	264	104	322.8	356.2	279.5	126.6	0.142047	-0.207792	-1.35036	-0.472036	2.55169	TRUE	FALSE	FALSE	0
2375	LYPLAL1	20	17	11	13	16.7	16.6	11.7	15.9	-0.00866486	-0.51334	-0.0708213	-0.197609	1.22272	TRUE	FALSE	FALSE	0
2377	EPRS	1014	1619	1102	945	843.5	1571.1	1166.2	1149.5	0.897315	0.467355	0.446546	0.603739	3.1962	TRUE	FALSE	FALSE	0
2378	BPNT1	219	144	143	129	182.3	139.8	151.4	157	-0.38295	-0.267949	-0.21555	-0.288817	2.26079	TRUE	FALSE	FALSE	0
2379	IARS2	591	560	426	271	491.7	543.5	450.9	329.7	0.144502	-0.124971	-0.576624	-0.185698	2.7352	TRUE	FALSE	FALSE	0
2382	RAB3GAP2	163	221	133	92	135.7	214.5	140.8	112	0.660557	0.0532266	-0.276922	0.145621	2.33143	TRUE	FALSE	FALSE	0
2385	AURKAPS1	48	15	8	19	40	14.7	8.6	23.2	-1.44418	-2.21759	-0.785875	-1.48255	1.60206	TRUE	FALSE	FALSE	0
2386	MARK1	70	82	46	37	58.3	79.7	48.8	45.1	0.451084	-0.256615	-0.370368	-0.0586331	1.90146	TRUE	FALSE	FALSE	0
2387	C1orf115	106	69	51	44	88.3	67.1	54.1	53.6	-0.396101	-0.706785	-0.72018	-0.607689	1.94596	TRUE	FALSE	FALSE	0
2388	MARCH2	107	77	87	53	89.1	74.8	92.2	64.6	-0.252387	0.0493413	-0.463891	-0.222312	1.96473	TRUE	FALSE	FALSE	0
2392	HLX	41	23	25	23	34.2	22.4	26.6	28.1	-0.610498	-0.36257	-0.283426	-0.418831	1.53403	TRUE	FALSE	FALSE	0
2394	DUSP10	116	41	26	19	96.6	39.9	27.6	23.2	-1.27563	-1.80735	-2.0579	-1.71363	1.98498	TRUE	FALSE	TRUE	-1.71363		DUSP10	dual specificity phosphatase 10
2397	TAF1A	20	35	28	11	16.7	34.1	29.7	13.5	1.02992	0.830615	-0.306889	0.517883	1.53275	TRUE	FALSE	FALSE	0
2399	MIA3	181	252	193	88	150.6	244.6	204.3	107.1	0.699703	0.439967	-0.491763	0.215969	2.38846	TRUE	FALSE	FALSE	0
2400	AIDA	110	86	59	27	91.6	83.5	62.5	32.9	-0.133571	-0.551491	-1.47726	-0.720774	1.9619	TRUE	FALSE	FALSE	0
2401	BROX	94	93	61	29	78.3	90.3	64.7	35.4	0.205714	-0.275247	-1.14526	-0.404932	1.95569	TRUE	FALSE	FALSE	0
2403	DISP1	22	45	21	22	18.4	43.8	22.3	26.9	1.25123	0.277338	0.5479	0.692154	1.64147	TRUE	FALSE	FALSE	0
2404	TLR5	6	29	29	16	5.1	28.2	30.8	19.6	2.46713	2.59436	1.94228	2.33459	1.48855	TRUE	TRUE	FALSE	2.33459	TLR5		toll like receptor 5
2405	SUSD4	172	147	261	239	143.2	142.7	276.3	290.8	-0.00504616	0.948204	1.022	0.655051	2.46359	TRUE	FALSE	FALSE	0
2408	CAPN2	1867	1262	1142	1253	1553	1224.7	1208.6	1524.1	-0.342629	-0.361721	-0.0271003	-0.243817	3.19117	TRUE	FALSE	FALSE	0
2409	TP53BP2	843	773	661	455	701.3	750.2	699.6	553.5	0.0972435	-0.00350144	-0.341448	-0.0825688	2.87518	TRUE	FALSE	FALSE	0
2411	FBXO28	157	143	91	59	130.7	138.9	96.4	71.9	0.0877875	-0.439154	-0.862195	-0.404521	2.1427	TRUE	FALSE	FALSE	0
2412	DEGS1	801	741	570	440	666.3	719.1	603.3	535.3	0.110021	-0.143296	-0.315824	-0.116367	2.85679	TRUE	FALSE	FALSE	0
2414	LOC101927164	21	14	26	35	17.6	13.7	27.6	42.7	-0.3614	0.649093	1.27866	0.522118	1.63043	TRUE	FALSE	FALSE	0
2415	NVL	187	176	166	110	155.6	170.9	175.8	133.9	0.13531	0.176093	-0.216686	0.0315724	2.24502	TRUE	FALSE	FALSE	0
2417	CNIH4	226	177	184	228	188.1	171.9	194.8	277.4	-0.12993	0.0504938	0.560468	0.160344	2.44311	TRUE	FALSE	FALSE	0
2418	WDR26	435	552	363	222	361.9	535.7	384.2	270.1	0.565834	0.0862664	-0.422097	0.0766677	2.72892	TRUE	FALSE	FALSE	0
2420	CNIH3	10	28	21	7	8.4	27.3	22.3	8.6	1.70044	1.40858	0.0339473	1.04766	1.43616	TRUE	FALSE	FALSE	0
2422	LBR	148	96	85	36	123.2	93.3	90	43.9	-0.401053	-0.453005	-1.48871	-0.780923	2.09061	TRUE	FALSE	FALSE	0
2423	ENAH	265	368	206	124	220.5	357.2	218.1	150.9	0.695953	-0.0157889	-0.547186	0.0443262	2.55291	TRUE	FALSE	FALSE	0
2424	SRP9	97	86	38	36	80.8	83.5	40.3	43.9	0.0474209	-1.00358	-0.880134	-0.612096	1.92169	TRUE	FALSE	FALSE	0
2425	EPHX1	191	164	225	164	159	159.2	238.2	199.6	0.00181357	0.583147	0.328085	0.304348	2.37694	TRUE	FALSE	FALSE	0
2426	TMEM63A	84	74	77	45	70	71.9	81.6	54.8	0.0386368	0.221214	-0.353179	-0.0311093	1.91169	TRUE	FALSE	FALSE	0
2428	PYCR2	208	210	234	233	173.1	203.9	247.7	283.5	0.236256	0.516988	0.711743	0.488329	2.45255	TRUE	FALSE	FALSE	0
2431	SDE2	44	56	45	11	36.7	54.4	47.7	13.5	0.567827	0.378209	-1.44282	-0.165595	1.7356	TRUE	FALSE	FALSE	0
2433	H3F3AP4	64	49	44	71	53.3	47.6	46.7	86.5	-0.163174	-0.190713	0.698565	0.114893	1.93702	TRUE	FALSE	FALSE	0
2434	ACBD3	200	285	209	61	166.5	276.6	221.3	74.3	0.732279	0.410481	-1.16409	-0.00710927	2.44185	TRUE	FALSE	FALSE	0
2436	LIN9	53	44	35	36	44.2	42.8	37.1	43.9	-0.0464356	-0.252627	-0.00982543	-0.102963	1.64542	TRUE	FALSE	FALSE	0
2437	PARP1	1048	813	697	487	871.8	789	737.7	592.4	-0.143972	-0.240963	-0.557426	-0.31412	2.94042	TRUE	FALSE	FALSE	0
2439	ITPKB	53	47	35	34	44.2	45.7	37.1	41.5	0.0481478	-0.252627	-0.090935	-0.0984715	1.65992	TRUE	FALSE	FALSE	0
2441	PSEN2	94	122	128	89	78.3	118.5	135.6	108.4	0.597803	0.792273	0.469281	0.619785	2.13226	TRUE	FALSE	FALSE	0
2442	ADCK3	90	98	86	48	75	95.2	91.1	58.5	0.344071	0.28056	-0.358454	0.0887258	1.97864	TRUE	FALSE	FALSE	0
2443	CDC42BPA	123	181	122	72	102.4	175.7	129.2	87.7	0.778898	0.33539	-0.223567	0.296907	2.24477	TRUE	FALSE	FALSE	0
2446	LOC100130093	129	82	90	54	107.4	79.7	95.3	65.8	-0.430342	-0.172446	-0.706835	-0.436541	2.031	TRUE	FALSE	FALSE	0
2447	JMJD4	198	126	144	72	164.8	122.4	152.5	87.7	-0.429113	-0.111907	-0.910067	-0.483696	2.21696	TRUE	FALSE	FALSE	0
2448	SNAP47	130	113	97	53	108.2	109.7	102.7	64.6	0.019863	-0.0752643	-0.744094	-0.266499	2.04021	TRUE	FALSE	FALSE	0
2453	ARF1	2527	1839	1617	2050	2101.9	1784.6	1711.2	2493.5	-0.236093	-0.296686	0.246478	-0.0954336	3.39681	TRUE	FALSE	FALSE	0
2455	C1orf35	151	74	81	48	125.7	71.9	85.8	58.5	-0.805921	-0.550935	-1.10348	-0.820111	2.09934	TRUE	FALSE	FALSE	0
2456	MRPL55	143	97	74	126	119	94.2	78.4	153.4	-0.337163	-0.602036	0.366337	-0.190954	2.18583	TRUE	FALSE	FALSE	0
2457	GUK1	693	362	379	490	576.5	351.4	401.2	596.1	-0.714206	-0.522999	0.0482338	-0.396324	2.77532	TRUE	FALSE	FALSE	0
2460	IBA57	25	13	14	5	20.9	12.7	14.9	6.2	-0.718674	-0.488191	-1.75316	-0.986676	1.32015	TRUE	FALSE	FALSE	0
2462	OBSCN	11	2	11	0	9.2	2	11.7	0.1	-2.20163	0.346803	-6.52356	-2.7928	1.06819	FALSE	FALSE	FALSE	0
2463	TRIM11	162	123	135	75	134.8	119.5	143	91.3	-0.17381	0.0851947	-0.562134	-0.216916	2.15534	TRUE	FALSE	FALSE	0
2467	HIST3H2A	142	36	32	43	118.2	35	34	52.4	-1.7558	-1.79762	-1.17359	-1.57567	2.07262	TRUE	FALSE	TRUE	-1.57567		HIST3H2A	#N/A
2470	RNF187	515	260	305	271	428.5	252.4	322.9	329.7	-0.763583	-0.408208	-0.378141	-0.516644	2.63195	TRUE	FALSE	FALSE	0
2493	RAB4A	103	94	74	82	85.8	91.3	78.4	99.8	0.0896372	-0.130124	0.218062	0.0591918	1.99913	TRUE	FALSE	FALSE	0
2495	CCSAP	42	35	20	19	35	34.1	21.3	23.2	-0.0375832	-0.716501	-0.59323	-0.449105	1.54407	TRUE	FALSE	FALSE	0
2497	NUP133	464	470	351	263	386	456.2	371.5	320	0.241066	-0.0552386	-0.270529	-0.028234	2.65916	TRUE	FALSE	FALSE	0
2499	ABCB10	160	159	102	71	133.2	154.4	108	86.5	0.213079	-0.302563	-0.622822	-0.237435	2.18865	TRUE	FALSE	FALSE	0
2500	TAF5L	179	119	130	83	149	115.6	137.7	101.1	-0.366171	-0.113784	-0.559529	-0.346495	2.17319	TRUE	FALSE	FALSE	0
2501	URB2	69	60	79	20	57.5	58.3	83.7	24.4	0.0199339	0.541666	-1.23668	-0.225027	1.92273	TRUE	FALSE	FALSE	0
2502	GALNT2	1393	2263	2339	725	1158.7	2196	2475.2	881.9	0.922371	1.09504	-0.39382	0.541196	3.39361	TRUE	FALSE	FALSE	0
2504	COG2	186	158	129	99	154.8	153.4	136.6	120.5	-0.013107	-0.180448	-0.361372	-0.184976	2.18977	TRUE	FALSE	FALSE	0
2505	AGT	35	15	11	11	29.2	14.7	11.7	13.5	-0.990152	-1.31946	-1.11301	-1.14087	1.46538	TRUE	FALSE	FALSE	0
2507	C1orf198	82	73	79	92	68.3	70.9	83.7	112	0.0539	0.293342	0.713541	0.353594	2.04922	TRUE	FALSE	FALSE	0
2509	TTC13	54	77	77	54	45	74.8	81.6	65.8	0.733113	0.858644	0.548163	0.713307	1.91169	TRUE	FALSE	FALSE	0
2510	ARV1	70	48	40	77	58.3	46.7	42.4	93.8	-0.320073	-0.459432	0.686092	-0.0311376	1.9722	TRUE	FALSE	FALSE	0
2511	FAM89A	34	52	44	31	28.4	50.6	46.7	37.8	0.833246	0.717532	0.412495	0.654424	1.70415	TRUE	FALSE	FALSE	0
2515	C1orf131	67	46	59	57	55.8	44.7	62.5	69.4	-0.31999	0.163591	0.314671	0.0527571	1.84136	TRUE	FALSE	FALSE	0
2516	GNPAT	286	289	234	250	238	280.5	247.7	304.2	0.237039	0.0576323	0.354059	0.216243	2.48316	TRUE	FALSE	FALSE	0
2517	EXOC8	18	38	17	4	15.1	37	18.1	5	1.29298	0.261441	-1.59455	-0.0133769	1.5682	TRUE	FALSE	FALSE	0
2518	SPRTN	38	47	24	23	31.7	45.7	25.5	28.1	0.527711	-0.313986	-0.173913	0.013271	1.65992	TRUE	FALSE	FALSE	0
2519	EGLN1	288	246	192	188	239.6	238.8	203.3	228.8	-0.00482507	-0.237018	-0.0665409	-0.102795	2.37949	TRUE	FALSE	FALSE	0
2522	TSNAX	37	40	30	13	30.9	38.9	31.8	15.9	0.332163	0.0414199	-0.95858	-0.194999	1.58995	TRUE	FALSE	FALSE	0
2530	NTPCR	176	166	163	165	146.5	161.2	172.6	200.8	0.137951	0.236532	0.454859	0.276447	2.30276	TRUE	FALSE	FALSE	0
2531	PCNXL2	23	13	19	10	19.2	12.7	20.2	12.3	-0.596278	0.073249	-0.642448	-0.388492	1.30535	TRUE	FALSE	FALSE	0
2532	KIAA1804	13	6	5	4	10.9	5.9	5.4	5	-0.885541	-1.0133	-1.12433	-1.00772	1.03743	FALSE	FALSE	FALSE	0
2533	KCNK1	40	36	59	3	33.4	35	62.5	3.7	0.0675068	0.904008	-3.17425	-0.734245	1.79588	TRUE	FALSE	FALSE	0
2538	COA6	47	49	47	40	39.2	47.6	49.8	48.8	0.280108	0.345292	0.316027	0.313809	1.69723	TRUE	FALSE	FALSE	0
2539	TARBP1	132	115	78	58	109.9	111.7	82.6	70.6	0.0234378	-0.411978	-0.638451	-0.34233	2.04805	TRUE	FALSE	FALSE	0
2541	IRF2BP2	310	316	292	215	257.9	306.7	309.1	261.6	0.250016	0.261262	0.0205508	0.177276	2.4901	TRUE	FALSE	FALSE	0
2547	TOMM20	516	457	422	481	429.3	443.5	446.7	585.1	0.0469479	0.0573201	0.446697	0.183655	2.76723	TRUE	FALSE	FALSE	0
2549	RBM34	101	79	51	43	84.1	76.8	54.1	52.4	-0.130999	-0.636477	-0.682539	-0.483339	1.9248	TRUE	FALSE	FALSE	0
2550	ARID4B	146	125	76	26	121.5	121.4	80.5	31.7	-0.00118789	-0.593896	-1.9384	-0.844495	2.08458	TRUE	FALSE	FALSE	0
2552	GGPS1	240	164	116	139	199.7	159.2	122.9	169.2	-0.326994	-0.700349	-0.239105	-0.422149	2.30038	TRUE	FALSE	FALSE	0
2553	TBCE	166	160	128	125	138.2	155.4	135.6	152.1	0.169229	-0.0274004	0.138263	0.0933637	2.19145	TRUE	FALSE	FALSE	0
2554	B3GALNT2	253	289	231	160	210.5	280.5	244.5	194.7	0.414181	0.216014	-0.112567	0.172542	2.44793	TRUE	FALSE	FALSE	0
2555	GNG4	107	137	128	193	89.1	133	135.6	234.8	0.577929	0.60586	1.39794	0.860575	2.3707	TRUE	FALSE	FALSE	0
2556	LYST	29	23	16	3	24.2	22.4	17	3.7	-0.111508	-0.509472	-2.70941	-1.11013	1.38382	TRUE	FALSE	FALSE	0
2558	NID1	132	113	86	57	109.9	109.7	91.1	69.4	-0.00262786	-0.270668	-0.663184	-0.31216	2.041	TRUE	FALSE	FALSE	0
2559	GPR137B	53	44	45	25	44.2	42.8	47.7	30.5	-0.0464356	0.109943	-0.535237	-0.157243	1.67852	TRUE	FALSE	FALSE	0
2560	ERO1B	32	42	32	15	26.7	40.9	34	18.3	0.615261	0.348695	-0.544996	0.139653	1.61172	TRUE	FALSE	FALSE	0
2561	EDARADD	348	205	161	166	289.6	199	170.5	202	-0.541293	-0.76429	-0.519706	-0.60843	2.4618	TRUE	FALSE	FALSE	0
2562	LGALS8	80	60	63	112	66.6	58.3	66.8	136.3	-0.192026	0.00432593	1.03319	0.28183	2.1345	TRUE	FALSE	FALSE	0
2564	HEATR1	193	260	169	175	160.6	252.4	178.9	213	0.65224	0.155681	0.407382	0.405101	2.40209	TRUE	FALSE	FALSE	0
2566	MTR	147	189	122	69	122.4	183.5	129.2	84	0.584177	0.0780025	-0.543142	0.0396789	2.26364	TRUE	FALSE	FALSE	0
2570	LOC100130331	44	32	36	7	36.7	31.2	38.2	8.6	-0.234234	0.0577926	-2.09337	-0.756604	1.58206	TRUE	FALSE	FALSE	0
2577	FMN2	19	11	8	5	15.9	10.8	8.6	6.2	-0.557995	-0.886618	-1.35869	-0.934433	1.2014	FALSE	FALSE	FALSE	0
2578	GREM2	10	27	11	7	8.4	26.3	11.7	8.6	1.6466	0.478047	0.0339473	0.719532	1.41996	TRUE	FALSE	FALSE	0
2579	RGS7	57	69	55	77	47.5	67.1	58.3	93.8	0.498385	0.295568	0.98166	0.591871	1.9722	TRUE	FALSE	FALSE	0
2581	FH	707	409	390	461	588.1	397	412.8	560.8	-0.566922	-0.510619	-0.0685751	-0.382039	2.76945	TRUE	FALSE	FALSE	0
2582	KMO	13	23	11	31	10.9	22.4	11.7	37.8	1.03917	0.10218	1.79406	0.97847	1.57749	TRUE	FALSE	FALSE	0
2583	OPN3	17	30	12	32	14.2	29.2	12.8	39	1.04008	-0.149747	1.45758	0.782638	1.59106	TRUE	FALSE	FALSE	0
2584	CHML	34	36	15	21	28.4	35	16	25.6	0.301464	-0.827819	-0.149747	-0.225367	1.54407	TRUE	FALSE	FALSE	0
2586	EXO1	276	205	167	219	229.7	199	176.8	266.5	-0.206982	-0.377633	0.214385	-0.12341	2.4257	TRUE	FALSE	FALSE	0
2591	CEP170	180	223	163	48	149.8	216.5	172.6	58.5	0.531329	0.204395	-1.35653	-0.206935	2.33546	TRUE	FALSE	FALSE	0
2592	SDCCAG8	111	108	109	110	92.4	104.9	115.4	133.9	0.18305	0.320678	0.535191	0.346307	2.12678	TRUE	FALSE	FALSE	0
2594	AKT3	192	274	202	152	159.8	266	213.9	185	0.735159	0.420669	0.211258	0.455695	2.42488	TRUE	FALSE	FALSE	0
2596	ZBTB18	132	87	81	42	109.9	84.5	85.8	51.2	-0.379168	-0.357142	-1.10198	-0.612762	2.041	TRUE	FALSE	FALSE	0
2598	ADSS	156	154	154	72	129.9	149.5	163.1	87.7	0.202744	0.328355	-0.566753	-0.0118844	2.21245	TRUE	FALSE	FALSE	0
2600	DESI2	160	136	92	101	133.2	132.1	97.5	122.9	-0.0119636	-0.45012	-0.116109	-0.192731	2.1245	TRUE	FALSE	FALSE	0
2601	COX20	108	68	60	127	89.9	66.1	63.6	154.6	-0.443671	-0.499294	0.782147	-0.053606	2.18921	TRUE	FALSE	FALSE	0
2602	HNRNPU-AS1	126	83	63	138	104.9	80.6	66.8	167.9	-0.380163	-0.651095	0.678588	-0.117557	2.22505	TRUE	FALSE	FALSE	0
2603	HNRNPU	2601	2189	1735	1378	2163.5	2124.2	1836.1	1676.2	-0.0264475	-0.236722	-0.368173	-0.210448	3.33516	TRUE	FALSE	FALSE	0
2605	EFCAB2	24	24	12	14	20.1	23.4	12.8	17.1	0.219313	-0.651052	-0.233199	-0.221646	1.36922	TRUE	FALSE	FALSE	0
2607	SMYD3	55	61	74	52	45.8	59.3	78.4	63.3	0.372685	0.775506	0.466858	0.538349	1.89432	TRUE	FALSE	FALSE	0
2609	TFB2M	106	79	70	38	88.3	76.8	74.2	46.3	-0.201307	-0.250994	-0.931401	-0.461234	1.94596	TRUE	FALSE	FALSE	0
2610	CNST	36	38	33	15	30	37	35	18.3	0.302563	0.222392	-0.713119	-0.0627212	1.5682	TRUE	FALSE	FALSE	0
2611	SCCPDH	258	230	205	209	214.7	223.3	217	254.3	0.0566611	0.0153729	0.244209	0.105414	2.40535	TRUE	FALSE	FALSE	0
2613	AHCTF1	93	169	92	75	77.5	164.1	97.5	91.3	1.08231	0.331206	0.236419	0.549977	2.21511	TRUE	FALSE	FALSE	0
2616	ZNF670	10	13	7	1	8.4	12.7	7.5	1.3	0.596367	-0.163499	-2.69188	-0.753003	1.1038	FALSE	FALSE	FALSE	0
2617	ZNF669	475	378	303	192	395.2	366.9	320.7	233.6	-0.107196	-0.301359	-0.758543	-0.389032	2.59682	TRUE	FALSE	FALSE	0
2622	ZNF496	86	70	100	7	71.6	68	105.9	8.6	-0.0744248	0.564671	-3.05755	-0.855768	2.0249	TRUE	FALSE	FALSE	0
2671	SH3BP5L	231	166	158	83	192.2	161.2	167.3	101.1	-0.253757	-0.200171	-0.926825	-0.460251	2.28375	TRUE	FALSE	FALSE	0
2673	ZNF672	145	95	91	106	120.7	92.3	96.4	129	-0.387023	-0.324321	0.0959454	-0.205133	2.11059	TRUE	FALSE	FALSE	0
2674	ZNF692	119	106	124	122	99.1	103	131.3	148.5	0.0556874	0.40591	0.583506	0.348368	2.17173	TRUE	FALSE	FALSE	0
2675	PGBD2	24	15	20	9	20.1	14.7	21.3	11	-0.451379	0.0836579	-0.869692	-0.412471	1.32838	TRUE	FALSE	FALSE	0
2678	ZMYND11	185	189	176	75	154	183.5	186.3	91.3	0.25285	0.274697	-0.754244	-0.0755655	2.27021	TRUE	FALSE	FALSE	0
2679	DIP2C	44	58	45	20	36.7	56.4	47.7	24.4	0.619915	0.378209	-0.588899	0.136408	1.75128	TRUE	FALSE	FALSE	0
2682	LARP4B	347	397	333	207	288.7	385.3	352.5	251.9	0.416411	0.288052	-0.19672	0.169248	2.5858	TRUE	FALSE	FALSE	0
2684	GTPBP4	430	335	303	215	357.8	325.2	320.7	261.6	-0.137826	-0.157929	-0.451791	-0.249182	2.55364	TRUE	FALSE	FALSE	0
2686	IDI2-AS1	65	19	17	11	54.2	18.5	18.1	13.5	-1.55077	-1.5823	-2.00533	-1.7128	1.734	TRUE	FALSE	TRUE	-1.7128		IDI2-AS1	#N/A
2687	IDI1	235	80	45	46	195.6	77.7	47.7	56	-1.33192	-2.03585	-1.80441	-1.72406	2.29137	TRUE	FALSE	TRUE	-1.72406		IDI1	isopentenyl-diphosphate delta isomerase 1
2688	WDR37	110	103	94	47	91.6	100	99.6	57.3	0.12658	0.120798	-0.676812	-0.143145	2	TRUE	FALSE	FALSE	0
2695	PFKP	1335	1295	1116	936	1110.5	1256.7	1181.1	1138.6	0.178431	0.0889217	0.0360516	0.101135	3.09923	TRUE	FALSE	FALSE	0
2696	PITRM1	1291	946	758	482	1073.9	918	802.2	586.4	-0.226294	-0.420826	-0.872903	-0.506674	3.03096	TRUE	FALSE	FALSE	0
2697	PITRM1-AS1	227	173	126	57	188.9	168	133.4	69.4	-0.169161	-0.501864	-1.44462	-0.705214	2.27623	TRUE	FALSE	FALSE	0
2699	KLF6	269	335	283	158	223.8	325.2	299.6	192.3	0.539117	0.420828	-0.218851	0.247031	2.51215	TRUE	FALSE	FALSE	0
2706	AKR1E2	266	234	215	335	221.3	227.2	227.6	407.6	0.0379594	0.0404971	0.881151	0.319869	2.61023	TRUE	FALSE	FALSE	0
2708	AKR1C1	99	42	55	44	82.4	40.9	58.3	53.6	-1.01054	-0.499148	-0.620411	-0.710034	1.91593	TRUE	FALSE	FALSE	0
2709	AKR1C2	96	39	61	33	79.9	37.9	64.7	40.2	-1.076	-0.30443	-0.991	-0.790476	1.90255	TRUE	FALSE	FALSE	0
2710	AKR1C3	3616	1712	2122	984	3007.7	1661.3	2245.6	1196.9	-0.856348	-0.42156	-1.32936	-0.869089	3.47823	TRUE	FALSE	FALSE	0
2712	AKR1C4	38	12	13	13	31.7	11.7	13.9	15.9	-1.43797	-1.1894	-0.995456	-1.20761	1.50106	TRUE	FALSE	FALSE	0
2715	NET1	358	316	237	117	297.9	306.7	250.9	142.4	0.042	-0.247716	-1.06488	-0.423532	2.48671	TRUE	FALSE	FALSE	0
2719	ASB13	50	39	22	14	41.7	37.9	23.4	17.1	-0.13785	-0.833539	-1.28605	-0.75248	1.62014	TRUE	FALSE	FALSE	0
2720	FAM208B	153	216	136	64	127.4	209.7	144	77.9	0.718962	0.176704	-0.70967	0.0619984	2.3216	TRUE	FALSE	FALSE	0
2721	GDI2	997	815	741	524	829.4	790.9	784.2	637.4	-0.0685728	-0.0808464	-0.379869	-0.176429	2.91876	TRUE	FALSE	FALSE	0
2722	ANKRD16	52	32	26	22	43.4	31.2	27.6	26.9	-0.476149	-0.653027	-0.690089	-0.606422	1.63749	TRUE	FALSE	FALSE	0
2723	FBXO18	302	241	197	195	251.3	234	208.6	237.3	-0.102902	-0.268672	-0.0826986	-0.151424	2.40019	TRUE	FALSE	FALSE	0
2724	IL15RA	23	13	23	26	19.2	12.7	24.4	31.7	-0.596278	0.345775	0.723377	0.157625	1.50106	TRUE	FALSE	FALSE	0
2726	RBM17	529	352	294	316	440.1	341.7	311.2	384.5	-0.365101	-0.499989	-0.194848	-0.353313	2.64355	TRUE	FALSE	FALSE	0
2727	PFKFB3	217	293	193	56	180.6	284.4	204.3	68.2	0.655124	0.177891	-1.40495	-0.190646	2.45393	TRUE	FALSE	FALSE	0
2737	ITIH5	33	0	0	0	27.5	0.1	0.1	0.1	-8.10329	-8.10329	-8.10329	-8.10329	1.43933	TRUE	FALSE	TRUE	-8.10329		ITIH5	inter-alpha-trypsin inhibitor heavy chain 5
2739	KIN	88	73	53	36	73.3	70.9	56.2	43.9	-0.0480276	-0.383243	-0.739592	-0.390288	1.8651	TRUE	FALSE	FALSE	0
2740	ATP5C1	1173	574	606	734	975.7	557.1	641.4	892.9	-0.808501	-0.605213	-0.127939	-0.513885	2.98932	TRUE	FALSE	FALSE	0
2741	TAF3	70	79	73	38	58.3	76.8	77.3	46.3	0.39761	0.406973	-0.332484	0.157366	1.88818	TRUE	FALSE	FALSE	0
2755	USP6NL	115	245	177	86	95.8	237.8	187.4	104.7	1.31165	0.968023	0.128164	0.802613	2.37621	TRUE	FALSE	FALSE	0
2756	ECHDC3	84	74	80	70	70	71.9	84.8	85.2	0.0386368	0.276709	0.283499	0.199615	1.93044	TRUE	FALSE	FALSE	0
2757	PROSER2	178	44	91	52	148.2	42.8	96.4	63.3	-1.79186	-0.62044	-1.22727	-1.21319	2.17085	TRUE	FALSE	FALSE	0
2759	UPF2	155	102	104	58	129	99.1	110.2	70.6	-0.380414	-0.227247	-0.869631	-0.492431	2.11059	TRUE	FALSE	FALSE	0
2760	DHTKD1	53	66	55	28	44.2	64.1	58.3	34.2	0.536278	0.39945	-0.37005	0.188559	1.80686	TRUE	FALSE	FALSE	0
2761	SEC61A2	115	94	70	67	95.8	91.3	74.2	81.6	-0.0694108	-0.368606	-0.231457	-0.223158	1.98137	TRUE	FALSE	FALSE	0
2763	NUDT5	254	129	133	187	211.4	125.3	140.8	227.5	-0.754589	-0.586328	0.105891	-0.411675	2.35698	TRUE	FALSE	FALSE	0
2764	CDC123	423	324	267	301	351.9	314.5	282.6	366.2	-0.162105	-0.316404	0.0574663	-0.140348	2.56372	TRUE	FALSE	FALSE	0
2765	CAMK1D	30	47	49	38	25.1	45.7	52	46.3	0.864507	1.05082	0.883325	0.932885	1.716	TRUE	FALSE	FALSE	0
2769	CCDC3	22	2	3	0	18.4	2	3.3	0.1	-3.20163	-2.47917	-7.52356	-4.40145	1.26482	TRUE	FALSE	TRUE	-4.40145		CCDC3	coiled-coil domain containing 3
2770	OPTN	144	158	136	91	119.9	153.4	144	110.8	0.355467	0.264237	-0.113874	0.16861	2.18583	TRUE	FALSE	FALSE	0
2771	MCM10	344	213	189	116	286.2	206.8	200.1	141.2	-0.468787	-0.516303	-1.01928	-0.668125	2.45667	TRUE	FALSE	FALSE	0
2773	PHYH	146	112	107	87	121.5	108.8	113.3	105.9	-0.159278	-0.100808	-0.198254	-0.15278	2.08458	TRUE	FALSE	FALSE	0
2774	SEPHS1	361	200	225	219	300.4	194.2	238.2	266.5	-0.629342	-0.334711	-0.172749	-0.378934	2.4777	TRUE	FALSE	FALSE	0
2775	BEND7	33	25	24	17	27.5	24.4	25.5	20.8	-0.17255	-0.108934	-0.402848	-0.228111	1.43933	TRUE	FALSE	FALSE	0
2776	PRPF18	81	69	50	59	67.5	67.1	53	71.9	-0.00857474	-0.348895	0.0911043	-0.0887885	1.85673	TRUE	FALSE	FALSE	0
2777	FRMD4A	458	259	269	190	381	251.4	284.8	231.2	-0.599806	-0.419842	-0.72065	-0.580099	2.58092	TRUE	FALSE	FALSE	0
2781	FAM107B	381	207	282	144	317	201	298.5	175.2	-0.657287	-0.0867519	-0.85548	-0.533173	2.50106	TRUE	FALSE	FALSE	0
2782	CDNF	7	2	12	10	5.9	2	12.8	12.3	-1.56071	1.11736	1.05987	0.205504	1.10721	FALSE	FALSE	FALSE	0
2783	HSPA14	229	199	158	196	190.6	193.2	167.3	238.5	0.019547	-0.188111	0.323441	0.0516258	2.37749	TRUE	FALSE	FALSE	0
2784	SUV39H2	107	77	57	39	89.1	74.8	60.4	47.5	-0.252387	-0.560877	-0.907498	-0.573587	1.94988	TRUE	FALSE	FALSE	0
2785	DCLRE1C	19	14	5	4	15.9	13.7	5.4	5	-0.214851	-1.558	-1.66903	-1.14729	1.2014	FALSE	FALSE	FALSE	0
2790	RPP38	90	92	82	88	75	89.4	86.9	107.1	0.253384	0.212466	0.513996	0.326615	2.02979	TRUE	FALSE	FALSE	0
2791	NMT2	242	155	101	52	201.4	150.5	107	63.3	-0.4203	-0.912453	-1.66979	-1.00085	2.30406	TRUE	FALSE	FALSE	0
2793	FAM171A1	615	369	236	183	511.6	358.2	249.8	222.7	-0.514251	-1.03424	-1.19991	-0.916136	2.70893	TRUE	FALSE	FALSE	0
2795	FAM188A	117	116	68	69	97.4	112.7	72.1	84	0.210494	-0.433923	-0.213532	-0.145654	2.05192	TRUE	FALSE	FALSE	0
2796	PTER	155	264	165	166	129	256.3	174.7	202	0.990462	0.437509	0.646984	0.691652	2.40875	TRUE	FALSE	FALSE	0
2797	C1QL3	13	0	0	0	10.9	0.1	0.1	0.1	-6.76818	-6.76818	-6.76818	-6.76818	1.03743	FALSE	FALSE	FALSE	0
2798	RSU1	175	232	189	185	145.7	225.2	200.1	225.1	0.628206	0.45772	0.627565	0.571164	2.35257	TRUE	FALSE	FALSE	0
2800	TRDMT1	66	53	40	32	55	51.5	42.4	39	-0.0948592	-0.375367	-0.495957	-0.322061	1.74036	TRUE	FALSE	FALSE	0
2801	VIM-AS1	3602	1961	1919	792	2996.1	1902.9	2030.8	963.4	-0.654886	-0.561038	-1.63688	-0.950934	3.47656	TRUE	FALSE	FALSE	0
2802	VIM	12729	7068	6702	7244	10587.5	6858.5	7092.2	8811	-0.626397	-0.578057	-0.264984	-0.489813	4.02479	TRUE	FALSE	FALSE	0
2805	HACD1	11	8	12	8	9.2	7.9	12.8	9.8	-0.219781	0.476438	0.0911479	0.115935	1.10721	FALSE	FALSE	FALSE	0
2807	STAM	165	168	95	66	137.3	163.1	100.6	80.4	0.248425	-0.448701	-0.772064	-0.324113	2.21245	TRUE	FALSE	FALSE	0
2814	NSUN6	37	18	10	10	30.9	17.6	10.7	12.3	-0.812031	-1.53	-1.32895	-1.22366	1.48996	TRUE	FALSE	FALSE	0
2815	ARL5B	29	38	26	3	24.2	37	27.6	3.7	0.612518	0.189661	-2.70941	-0.635743	1.5682	TRUE	FALSE	FALSE	0
2816	MALRD1	11	2	3	1	9.2	2	3.3	1.3	-2.20163	-1.47917	-2.82312	-2.16797	0.963788	FALSE	FALSE	FALSE	0
2818	PLXDC2	215	317	289	246	178.9	307.7	305.9	299.3	0.782371	0.773907	0.742439	0.766239	2.48813	TRUE	FALSE	FALSE	0
2824	CASC10	13	3	6	3	10.9	3	6.4	3.7	-1.86129	-0.768184	-1.55873	-1.39607	1.03743	FALSE	FALSE	FALSE	0
2826	SKIDA1	20	13	6	7	16.7	12.7	6.4	8.6	-0.39502	-1.3837	-0.95744	-0.912054	1.22272	TRUE	FALSE	FALSE	0
2827	MLLT10	167	160	120	72	139	155.4	127.1	87.7	0.160902	-0.129121	-0.664436	-0.210885	2.19145	TRUE	FALSE	FALSE	0
2828	DNAJC1	133	101	121	77	110.7	98.1	128.1	93.8	-0.17433	0.210615	-0.238995	-0.0675701	2.10755	TRUE	FALSE	FALSE	0
2831	COMMD3	25	32	22	30	20.9	31.2	23.4	36.6	0.578043	0.163006	0.808341	0.516463	1.56348	TRUE	FALSE	FALSE	0
2836	PIP4K2A	154	143	94	75	128.2	138.9	99.6	91.3	0.11565	-0.364179	-0.489709	-0.246079	2.1427	TRUE	FALSE	FALSE	0
2838	MSRB2	34	63	40	43	28.4	61.2	42.4	52.4	1.10764	0.578173	0.883676	0.856497	1.78675	TRUE	FALSE	FALSE	0
2843	OTUD1	14	20	13	8	11.7	19.5	13.9	9.8	0.736966	0.248576	-0.255655	0.243296	1.29003	TRUE	FALSE	FALSE	0
2844	KIAA1217	120	88	83	41	99.9	85.5	87.9	50	-0.22456	-0.184622	-0.998557	-0.469246	1.99957	TRUE	FALSE	FALSE	0
2846	ARHGAP21	116	161	106	73	96.6	156.3	112.3	88.9	0.694223	0.217263	-0.11984	0.263882	2.19396	TRUE	FALSE	FALSE	0
2849	THNSL1	31	17	8	9	25.9	16.6	8.6	11	-0.641769	-1.59054	-1.23545	-1.15592	1.4133	TRUE	FALSE	FALSE	0
2857	APBB1IP	142	41	30	7	118.2	39.9	31.8	8.6	-1.56677	-1.89413	-3.78075	-2.41388	2.07262	TRUE	FALSE	TRUE	-2.41388		APBB1IP	amyloid beta precursor protein binding family B member 1 interacting protein
2860	PDSS1	60	30	32	30	50	29.2	34	36.6	-0.77596	-0.556393	-0.450084	-0.594146	1.69897	TRUE	FALSE	FALSE	0
2861	ABI1	297	284	198	132	247.1	275.7	209.6	160.7	0.158004	-0.237456	-0.620725	-0.233392	2.44044	TRUE	FALSE	FALSE	0
2863	ANKRD26	95	102	67	35	79.1	99.1	71	42.7	0.325207	-0.155859	-0.889442	-0.240031	1.99607	TRUE	FALSE	FALSE	0
2864	YME1L1	744	698	503	334	618.9	677.4	532.4	406.3	0.130302	-0.217196	-0.607161	-0.231352	2.83085	TRUE	FALSE	FALSE	0
2865	MASTL	133	120	90	106	110.7	116.5	95.3	129	0.0736747	-0.216107	0.220716	0.0260945	2.11059	TRUE	FALSE	FALSE	0
2866	ACBD5	202	148	127	76	168.1	143.7	134.5	92.5	-0.22626	-0.321714	-0.861794	-0.469923	2.22557	TRUE	FALSE	FALSE	0
2867	LRRC37A6P	144	108	119	66	119.9	104.9	126	80.4	-0.192817	0.0715921	-0.576564	-0.232596	2.10037	TRUE	FALSE	FALSE	0
2869	RAB18	233	258	119	89	193.9	250.4	126	108.4	0.368922	-0.621889	-0.838948	-0.363972	2.39863	TRUE	FALSE	FALSE	0
2873	MPP7	13	15	12	9	10.9	14.7	12.8	11	0.431488	0.231816	0.0131754	0.225493	1.16732	FALSE	FALSE	FALSE	0
2875	WAC-AS1	53	53	36	36	44.2	51.5	38.2	43.9	0.220526	-0.210474	-0.00982543	7.56338e-05	1.71181	TRUE	FALSE	FALSE	0
2876	WAC	750	664	564	364	623.9	644.4	596.9	442.8	0.0466417	-0.0638256	-0.49466	-0.170614	2.80916	TRUE	FALSE	FALSE	0
2882	SVIL-AS1	79	88	81	81	65.8	85.5	85.8	98.6	0.377837	0.38289	0.5835	0.448076	1.99388	TRUE	FALSE	FALSE	0
2883	SVIL	78	74	45	42	65	71.9	47.7	51.2	0.145552	-0.44645	-0.344296	-0.215065	1.85673	TRUE	FALSE	FALSE	0
2886	KIAA1462	75	122	63	68	62.5	118.5	66.8	82.8	0.922959	0.0959919	0.405775	0.474908	2.07372	TRUE	FALSE	FALSE	0
2888	MTPAP	125	128	91	81	104.1	124.3	96.4	98.6	0.255856	-0.110865	-0.0783105	0.0222269	2.09447	TRUE	FALSE	FALSE	0
2894	ZNF438	85	40	44	72	70.8	38.9	46.7	87.7	-0.863979	-0.600327	0.308827	-0.38516	1.943	TRUE	FALSE	FALSE	0
2896	ZEB1	94	140	127	22	78.3	135.9	134.5	26.9	0.795461	0.780522	-1.54141	0.0115257	2.13322	TRUE	FALSE	FALSE	0
2897	ARHGAP12	70	116	59	28	58.3	112.7	62.5	34.2	0.95092	0.10036	-0.7695	0.0939268	2.05192	TRUE	FALSE	FALSE	0
2898	KIF5B	1279	1100	663	278	1063.9	1067.5	701.7	338.2	0.00487352	-0.600436	-1.65341	-0.749659	3.02837	TRUE	FALSE	FALSE	0
2899	EPC1	94	84	73	36	78.3	81.6	77.3	43.9	0.0595568	-0.0185439	-0.834791	-0.264593	1.91169	TRUE	FALSE	FALSE	0
2902	CCDC7	19	15	6	1	15.9	14.7	6.4	1.3	-0.113211	-1.31288	-3.61244	-1.67951	1.2014	FALSE	FALSE	FALSE	0
2903	ITGB1	3149	5806	4444	844	2619.3	5633.9	4702.8	1026.7	1.10495	0.844339	-1.35117	0.199375	3.75081	TRUE	FALSE	FALSE	0
2904	NRP1	220	251	250	98	183.1	243.7	264.7	119.3	0.412474	0.531726	-0.618038	0.108721	2.42275	TRUE	FALSE	FALSE	0
2906	PARD3	469	492	392	245	390.2	477.5	414.9	298.1	0.291287	0.0885499	-0.388417	-0.00286019	2.67897	TRUE	FALSE	FALSE	0
2908	CUL2	221	161	139	87	183.9	156.3	147.2	105.9	-0.234604	-0.321144	-0.796219	-0.450655	2.26458	TRUE	FALSE	FALSE	0
2910	CREM	102	109	83	71	84.9	105.9	87.9	86.5	0.318866	0.0500986	0.0269356	0.131967	2.0249	TRUE	FALSE	FALSE	0
2911	CCNY	275	241	265	177	228.8	234	280.5	215.4	0.0324215	0.293914	-0.0870688	0.0797555	2.44793	TRUE	FALSE	FALSE	0
2913	FZD8	23	8	13	8	19.2	7.9	13.9	9.8	-1.28118	-0.466021	-0.970253	-0.905819	1.2833	TRUE	FALSE	FALSE	0
2919	ZNF248	53	59	41	40	44.2	57.4	43.5	48.8	0.377004	-0.023031	0.142835	0.165603	1.75891	TRUE	FALSE	FALSE	0
2921	ZNF25	40	48	42	18	33.4	46.7	44.5	22	0.483574	0.413957	-0.602345	0.0983957	1.66932	TRUE	FALSE	FALSE	0
2922	ZNF33A	38	47	33	23	31.7	45.7	35	28.1	0.527711	0.142872	-0.173913	0.165557	1.65992	TRUE	FALSE	FALSE	0
2925	HSD17B7P2	48	22	14	25	40	21.4	14.9	30.5	-0.902389	-1.42469	-0.391191	-0.906089	1.60206	TRUE	FALSE	FALSE	0
2933	ZNF33B	35	27	29	20	29.2	26.3	30.8	24.4	-0.150906	0.076962	-0.259087	-0.11101	1.48855	TRUE	FALSE	FALSE	0
2935	BMS1	325	283	194	104	270.4	274.7	205.4	126.6	0.0227618	-0.396659	-1.09482	-0.489572	2.43886	TRUE	FALSE	FALSE	0
2939	CSGALNACT2	43	68	52	5	35.9	66.1	55.1	6.2	0.880666	0.618068	-2.53364	-0.34497	1.8202	TRUE	FALSE	FALSE	0
2942	HNRNPF	1766	1267	1307	808	1469	1229.5	1383.2	982.9	-0.256763	-0.0868246	-0.579718	-0.307768	3.16702	TRUE	FALSE	FALSE	0
2943	ZNF487	24	32	22	16	20.1	31.2	23.4	19.6	0.634351	0.219313	-0.0363418	0.272441	1.49415	TRUE	FALSE	FALSE	0
2945	ZNF485	11	11	8	6	9.2	10.8	8.6	7.4	0.231326	-0.0972972	-0.314109	-0.0600267	1.03342	FALSE	FALSE	FALSE	0
2947	ZNF32	51	33	66	78	42.5	32.1	69.9	95	-0.40489	0.71783	1.16046	0.491135	1.97772	TRUE	FALSE	FALSE	0
2948	ZNF32-AS1	8	4	19	21	6.8	4	20.2	25.6	-0.765535	1.57075	1.91254	0.905917	1.40824	TRUE	FALSE	FALSE	0
2950	HNRNPA3P1	24	12	7	6	20.1	11.7	7.5	7.4	-0.780687	-1.42223	-1.4416	-1.21484	1.3032	TRUE	FALSE	FALSE	0
2955	CXCL12	700	1	1	1	582.3	1.1	1.2	1.3	-9.04812	-8.92258	-8.80711	-8.92594	2.76515	TRUE	FALSE	TRUE	-8.92594		CXCL12	C-X-C motif chemokine ligand 12
2958	RASSF4	68	47	45	29	56.7	45.7	47.7	35.4	-0.311155	-0.249359	-0.679599	-0.413371	1.75358	TRUE	FALSE	FALSE	0
2959	C10orf10	154	137	290	98	128.2	133	307	119.3	0.05303	1.25984	-0.103802	0.403023	2.48714	TRUE	FALSE	FALSE	0
2960	C10orf25	30	13	12	11	25.1	12.7	12.8	13.5	-0.982859	-0.971544	-0.894728	-0.94971	1.39967	TRUE	FALSE	FALSE	0
2961	ZNF22	159	89	81	44	132.3	86.5	85.8	53.6	-0.613041	-0.624764	-1.30351	-0.847104	2.12156	TRUE	FALSE	FALSE	0
2966	ALOX5	21	4	17	9	17.6	4	18.1	11	-2.1375	0.0404143	-0.678072	-0.925054	1.25768	TRUE	FALSE	FALSE	0
2968	MARCH8	55	76	58	51	45.8	73.8	61.5	62.1	0.688273	0.425239	0.439246	0.517586	1.86806	TRUE	FALSE	FALSE	0
2969	ZFAND4	21	12	17	5	17.6	11.7	18.1	6.2	-0.589067	0.0404143	-1.50524	-0.684629	1.25768	TRUE	FALSE	FALSE	0
2970	FAM21C	60	55	48	72	50	53.5	50.9	87.7	0.0976108	0.0257376	0.810649	0.311332	1.943	TRUE	FALSE	FALSE	0
2973	TIMM23	620	388	366	448	515.8	376.6	387.4	545	-0.453779	-0.412988	0.0794445	-0.262441	2.7364	TRUE	FALSE	FALSE	0
2974	NCOA4	1042	904	726	559	866.8	877.3	768.4	680	0.0173711	-0.173842	-0.350164	-0.168878	2.94315	TRUE	FALSE	FALSE	0
2995	ANXA8	19	9	9	1	15.9	8.8	9.6	1.3	-0.853451	-0.72792	-3.61244	-1.73127	1.2014	FALSE	FALSE	FALSE	0
3000	CTSLP2	78	85	113	34	65	82.6	119.7	41.5	0.345702	0.880912	-0.647328	0.193095	2.07809	TRUE	FALSE	FALSE	0
3005	MAPK8	134	108	91	70	111.6	104.9	96.4	85.2	-0.0893223	-0.211232	-0.389412	-0.229989	2.04766	TRUE	FALSE	FALSE	0
3017	ERCC6	41	48	22	16	34.2	46.7	23.4	19.6	0.449426	-0.547488	-0.803143	-0.300401	1.66932	TRUE	FALSE	FALSE	0
3021	SLC18A3	2002	761	1089	1635	1665.3	738.5	1152.5	1988.8	-1.17311	-0.531015	0.256116	-0.482671	3.29859	TRUE	FALSE	FALSE	0
3023	OGDHL	506	680	762	365	421	659.9	806.5	444	0.648427	0.937854	0.0767394	0.55434	2.9066	TRUE	FALSE	FALSE	0
3024	PARG	214	191	108	88	178.1	185.4	114.4	107.1	0.0579537	-0.6386	-0.733729	-0.438125	2.26811	TRUE	FALSE	FALSE	0
3028	FAM21A	107	127	122	75	89.1	123.3	129.2	91.3	0.468675	0.536109	0.0351894	0.346658	2.11126	TRUE	FALSE	FALSE	0
3030	SGMS1	49	55	34	14	40.9	53.5	36.1	17.1	0.387438	-0.180102	-1.2581	-0.350256	1.72835	TRUE	FALSE	FALSE	0
3037	CSTF2T	103	108	89	61	85.8	104.9	94.3	74.3	0.289965	0.13628	-0.207615	0.0728766	2.02078	TRUE	FALSE	FALSE	0
3039	DKK1	100	15	0	2	83.3	14.7	0.1	2.5	-2.5025	-9.70217	-5.05832	-5.75433	1.92065	TRUE	FALSE	TRUE	-5.75433		DKK1	dickkopf WNT signaling pathway inhibitor 1
3045	ZWINT	636	360	251	279	529.1	349.4	265.7	339.4	-0.598661	-0.993742	-0.640554	-0.744319	2.72354	TRUE	FALSE	FALSE	0
3047	IPMK	46	38	17	9	38.4	37	18.1	11	-0.053581	-1.08512	-1.8036	-0.980767	1.58433	TRUE	FALSE	FALSE	0
3048	CISD1	294	177	148	211	244.6	171.9	156.7	256.7	-0.508855	-0.642419	0.0696589	-0.360538	2.40943	TRUE	FALSE	FALSE	0
3049	UBE2D1	75	149	63	38	62.5	144.7	66.8	46.3	1.21114	0.0959919	-0.432844	0.291428	2.16047	TRUE	FALSE	FALSE	0
3050	TFAM	155	192	88	82	129	186.4	93.2	99.8	0.531031	-0.468969	-0.370259	-0.102733	2.27045	TRUE	FALSE	FALSE	0
3051	BICC1	1527	1878	1291	545	1270.2	1822.4	1366.2	663	0.520784	0.105113	-0.937975	-0.104026	3.26064	TRUE	FALSE	FALSE	0
3052	FAM133CP	22	11	9	15	18.4	10.8	9.6	18.3	-0.768674	-0.938599	-0.00786212	-0.571712	1.26482	TRUE	FALSE	FALSE	0
3054	CCHE1	12	2	2	3	10.1	2	2.2	3.7	-2.33628	-2.19878	-1.44876	-1.99461	1.00432	FALSE	FALSE	FALSE	0
3055	PHYHIPL	409	233	170	261	340.3	226.2	180	317.6	-0.589208	-0.91881	-0.0995962	-0.535872	2.53186	TRUE	FALSE	FALSE	0
3056	FAM13C	27	31	13	15	22.6	30.2	13.9	18.3	0.418226	-0.701238	-0.304479	-0.19583	1.48001	TRUE	FALSE	FALSE	0
3057	SLC16A9	20	25	19	11	16.7	24.4	20.2	13.5	0.547033	0.274507	-0.306889	0.171551	1.38739	TRUE	FALSE	FALSE	0
3059	CCDC6	143	167	97	104	119	162.1	102.7	126.6	0.445923	-0.212525	0.0893158	0.107571	2.20978	TRUE	FALSE	FALSE	0
3061	ANK3	26	23	5	4	21.7	22.4	5.4	5	0.0458037	-2.00666	-2.1177	-1.35952	1.35025	TRUE	FALSE	FALSE	0
3062	CDK1	516	324	238	392	429.3	314.5	252	476.9	-0.448926	-0.768562	0.151701	-0.355263	2.67843	TRUE	FALSE	FALSE	0
3063	RHOBTB1	159	180	171	96	132.3	174.8	181.1	116.9	0.401892	0.452973	-0.178538	0.225442	2.25792	TRUE	FALSE	FALSE	0
3067	C10orf107	13	14	7	13	10.9	13.7	7.5	15.9	0.329848	-0.539366	0.544699	0.111727	1.2014	FALSE	FALSE	FALSE	0
3068	ARID5B	337	514	304	180	280.4	498.9	321.8	219	0.831264	0.198678	-0.356555	0.224462	2.69801	TRUE	FALSE	FALSE	0
3069	RTKN2	34	30	34	24	28.4	29.2	36.1	29.3	0.0400774	0.346108	0.0450097	0.143732	1.55751	TRUE	FALSE	FALSE	0
3071	ZNF365	38	20	24	21	31.7	19.5	25.5	25.6	-0.701009	-0.313986	-0.308339	-0.441111	1.50106	TRUE	FALSE	FALSE	0
3072	ADO	133	162	138	160	110.7	157.3	146.1	194.7	0.506863	0.400301	0.814598	0.573921	2.28937	TRUE	FALSE	FALSE	0
3073	EGR2	4	23	29	11	3.4	22.4	30.8	13.5	2.71989	3.17932	1.98935	2.62952	1.48855	TRUE	TRUE	FALSE	2.62952	EGR2		early growth response 2
3074	NRBF2	48	54	46	24	40	52.5	48.8	29.3	0.392317	0.286881	-0.449099	0.0766997	1.72016	TRUE	FALSE	FALSE	0
3075	JMJD1C	137	208	100	55	114.1	201.9	105.9	67	0.823342	-0.107596	-0.768066	-0.01744	2.30514	TRUE	FALSE	FALSE	0
3078	REEP3	185	198	153	128	154	192.2	162	155.8	0.319678	0.0730635	0.0167649	0.136502	2.28375	TRUE	FALSE	FALSE	0
3079	ANXA2P3	286	144	172	162	238	139.8	182.1	197.1	-0.767597	-0.386231	-0.272034	-0.475287	2.37658	TRUE	FALSE	FALSE	0
3086	SIRT1	97	82	52	20	80.8	79.7	55.1	24.4	-0.0197756	-0.552303	-1.72747	-0.766518	1.90741	TRUE	FALSE	FALSE	0
3087	HERC4	92	132	80	54	76.6	128.2	84.8	65.8	0.74298	0.14672	-0.219257	0.223481	2.10789	TRUE	FALSE	FALSE	0
3091	PBLD	160	97	93	61	133.2	94.2	98.5	74.3	-0.499795	-0.435398	-0.84216	-0.592451	2.1245	TRUE	FALSE	FALSE	0
3092	HNRNPH3	693	549	424	344	576.5	532.8	448.8	418.5	-0.113727	-0.361248	-0.462093	-0.312356	2.7608	TRUE	FALSE	FALSE	0
3093	RUFY2	89	115	58	44	74.1	111.7	61.5	53.6	0.592084	-0.268887	-0.467241	-0.0480146	2.04805	TRUE	FALSE	FALSE	0
3094	DNA2	74	64	36	23	61.6	62.2	38.2	28.1	0.0139842	-0.689358	-1.13236	-0.602578	1.79379	TRUE	FALSE	FALSE	0
3095	SLC25A16	26	33	34	22	21.7	32.1	36.1	26.9	0.564878	0.734304	0.309911	0.536364	1.55751	TRUE	FALSE	FALSE	0
3097	CCAR1	640	432	339	180	532.4	419.3	358.8	219	-0.344528	-0.569331	-1.28158	-0.731813	2.72624	TRUE	FALSE	FALSE	0
3100	STOX1	18	30	24	21	15.1	29.2	25.5	25.6	0.95142	0.755949	0.761595	0.822988	1.46538	TRUE	FALSE	FALSE	0
3101	DDX50	222	210	217	140	184.7	203.9	229.7	170.4	0.142678	0.314567	-0.116259	0.113662	2.36116	TRUE	FALSE	FALSE	0
3102	DDX21	562	703	481	213	467.5	682.3	509.1	259.2	0.54544	0.122983	-0.850901	-0.060826	2.83398	TRUE	FALSE	FALSE	0
3103	KIAA1279	355	304	225	211	295.4	295.1	238.2	256.7	-0.00146591	-0.310496	-0.202587	-0.171516	2.47041	TRUE	FALSE	FALSE	0
3105	VPS26A	428	411	247	248	356.1	398.9	261.5	301.7	0.163745	-0.445471	-0.239168	-0.173632	2.60086	TRUE	FALSE	FALSE	0
3106	SUPV3L1	455	334	258	272	378.5	324.2	273.1	330.9	-0.223409	-0.470864	-0.193898	-0.296057	2.57807	TRUE	FALSE	FALSE	0
3108	HKDC1	6134	4743	3491	2393	5102.1	4602.4	3694.3	2910.7	-0.148705	-0.46579	-0.809725	-0.47474	3.70775	TRUE	FALSE	FALSE	0
3109	HK1	188	131	115	103	156.5	127.2	121.8	125.4	-0.299064	-0.361649	-0.319625	-0.326779	2.19451	TRUE	FALSE	FALSE	0
3111	TSPAN15	233	152	146	109	193.9	147.6	154.6	132.7	-0.39362	-0.326772	-0.547144	-0.422512	2.28758	TRUE	FALSE	FALSE	0
3113	C10orf35	56	42	42	36	46.7	40.9	44.5	43.9	-0.191322	-0.0696172	-0.0892016	-0.116714	1.66932	TRUE	FALSE	FALSE	0
3114	COL13A1	3	9	12	3	2.6	8.8	12.8	3.7	1.75899	2.29956	0.509014	1.52252	1.10721	FALSE	FALSE	FALSE	0
3115	H2AFY2	58	54	45	43	48.3	52.5	47.7	52.4	0.120294	-0.0180339	0.117544	0.073268	1.72016	TRUE	FALSE	FALSE	0
3116	AIFM2	131	108	86	124	109.1	104.9	91.1	150.9	-0.0566364	-0.260128	0.467942	0.0503924	2.17869	TRUE	FALSE	FALSE	0
3117	TYSND1	199	139	151	117	165.6	135	159.9	142.4	-0.294743	-0.0505327	-0.217754	-0.187677	2.21906	TRUE	FALSE	FALSE	0
3118	SAR1A	772	686	575	579	642.2	665.8	608.6	704.3	0.0520662	-0.0775283	0.133167	0.0359018	2.84776	TRUE	FALSE	FALSE	0
3119	PPA1	906	667	566	478	753.7	647.3	599	581.5	-0.219556	-0.331434	-0.374211	-0.3084	2.8772	TRUE	FALSE	FALSE	0
3121	LRRC20	70	56	58	39	58.3	54.4	61.5	47.5	-0.0998892	0.0770905	-0.295568	-0.106122	1.78888	TRUE	FALSE	FALSE	0
3122	EIF4EBP2	342	315	232	253	284.6	305.8	245.6	307.8	0.103653	-0.212625	0.113058	0.00136174	2.48827	TRUE	FALSE	FALSE	0
3124	PALD1	40	31	32	17	33.4	30.2	34	20.8	-0.1453	0.0256866	-0.683265	-0.267626	1.53148	TRUE	FALSE	FALSE	0
3126	ADAMTS14	44	43	98	26	36.7	41.8	103.8	31.7	0.187723	1.49995	-0.211297	0.492127	2.0162	TRUE	FALSE	FALSE	0
3128	SGPL1	147	188	159	117	122.4	182.5	168.4	142.4	0.576293	0.460289	0.218346	0.418309	2.26126	TRUE	FALSE	FALSE	0
3129	PCBD1	864	551	476	938	718.7	534.8	503.8	1141	-0.42639	-0.512539	0.666837	-0.0906972	3.05729	TRUE	FALSE	FALSE	0
3132	SLC29A3	14	8	4	6	11.7	7.9	4.3	7.4	-0.566584	-1.4441	-0.660911	-0.890532	1.06819	FALSE	FALSE	FALSE	0
3136	C10orf54	154	341	274	157	128.2	331	290	191.1	1.36843	1.17766	0.575932	1.04067	2.51983	TRUE	FALSE	FALSE	0
3138	PSAP	3984	5723	6414	1748	3313.8	5553.4	6787.4	2126.2	0.744885	1.03437	-0.640209	0.379683	3.8317	TRUE	FALSE	FALSE	0
3139	CHST3	163	161	176	120	135.7	156.3	186.3	146.1	0.203897	0.457207	0.106535	0.25588	2.27021	TRUE	FALSE	FALSE	0
3140	SPOCK2	7	3	14	8	5.9	3	14.9	9.8	-0.975752	1.33653	0.732067	0.36428	1.17319	FALSE	FALSE	FALSE	0
3141	ASCC1	119	90	106	82	99.1	87.4	112.3	99.8	-0.181252	0.180401	0.0101548	0.00310132	2.05038	TRUE	FALSE	FALSE	0
3142	ANAPC16	150	128	114	122	124.9	124.3	120.7	148.5	-0.00694718	-0.0493478	0.249689	0.0644648	2.17173	TRUE	FALSE	FALSE	0
3143	DDIT4	62	307	264	68	51.7	298	279.5	82.8	2.52708	2.43461	0.679466	1.88038	2.47422	TRUE	FALSE	FALSE	0
3144	DNAJB12	241	233	230	240	200.6	226.2	243.5	292	0.173277	0.2796	0.541647	0.331508	2.46538	TRUE	FALSE	FALSE	0
3145	MICU1	575	682	589	454	478.4	661.9	623.4	552.3	0.468396	0.381941	0.207235	0.352524	2.82079	TRUE	FALSE	FALSE	0
3146	MCU	189	218	171	140	157.3	211.6	181.1	170.4	0.427821	0.203268	0.115407	0.248832	2.32552	TRUE	FALSE	FALSE	0
3150	P4HA1	289	489	291	76	240.5	474.6	308	92.5	0.980675	0.356893	-1.37851	-0.0136477	2.67633	TRUE	FALSE	FALSE	0
3151	NUDT13	36	21	12	22	30	20.5	12.8	26.9	-0.549339	-1.22882	-0.157356	-0.645171	1.47712	TRUE	FALSE	FALSE	0
3152	ECD	149	144	132	149	124	139.8	139.8	181.3	0.173024	0.173024	0.548039	0.298029	2.2584	TRUE	FALSE	FALSE	0
3153	FAM149B1	58	34	42	39	48.3	33.1	44.5	47.5	-0.545192	-0.118218	-0.0240957	-0.229169	1.68395	TRUE	FALSE	FALSE	0
3154	DNAJC9	302	159	181	193	251.3	154.4	191.6	234.8	-0.702738	-0.391313	-0.0979783	-0.397343	2.40019	TRUE	FALSE	FALSE	0
3155	DNAJC9-AS1	12	5	5	7	10.1	5	5.4	8.6	-1.01436	-0.903324	-0.231947	-0.716542	1.00432	FALSE	FALSE	FALSE	0
3156	MRPS16	521	387	346	445	433.4	375.6	366.2	541.4	-0.206502	-0.243067	0.320996	-0.0428579	2.73352	TRUE	FALSE	FALSE	0
3157	CFAP70	14	3	9	12	11.7	3	9.6	14.7	-1.96347	-0.285402	0.329308	-0.639856	1.16732	FALSE	FALSE	FALSE	0
3158	ANXA7	756	724	620	560	628.9	702.6	656.2	681.2	0.159873	0.061305	0.115248	0.112142	2.84671	TRUE	FALSE	FALSE	0
3160	PPP3CB	164	257	151	108	136.5	249.5	159.9	131.5	0.870139	0.228269	-0.0538382	0.34819	2.39707	TRUE	FALSE	FALSE	0
3161	PPP3CB-AS1	11	8	4	2	9.2	7.9	4.3	2.5	-0.219781	-1.0973	-1.87971	-1.06559	0.963788	FALSE	FALSE	FALSE	0
3162	USP54	59	89	88	58	49.2	86.5	93.2	70.6	0.814042	0.921672	0.52101	0.752241	1.96942	TRUE	FALSE	FALSE	0
3163	MYOZ1	22	6	18	5	18.4	5.9	19.1	6.2	-1.64092	0.0538669	-1.56937	-1.05214	1.28103	TRUE	FALSE	FALSE	0
3168	SEC24C	935	774	696	466	777.8	751.1	736.6	566.9	-0.0503942	-0.0785178	-0.456305	-0.195072	2.89087	TRUE	FALSE	FALSE	0
3169	FUT11	61	72	68	11	50.8	70	72.1	13.5	0.462526	0.505171	-1.91187	-0.314724	1.85794	TRUE	FALSE	FALSE	0
3170	CHCHD1	279	191	180	197	232.2	185.4	190.6	239.7	-0.324727	-0.28482	0.0458619	-0.187895	2.37967	TRUE	FALSE	FALSE	0
3171	ZSWIM8	422	357	359	234	351.1	346.5	380	284.7	-0.0190266	0.114117	-0.30244	-0.0691162	2.57978	TRUE	FALSE	FALSE	0
3172	ZSWIM8-AS1	121	89	108	75	100.7	86.5	114.4	91.3	-0.219292	0.184023	-0.141377	-0.0588817	2.05843	TRUE	FALSE	FALSE	0
3173	NDST2	132	121	155	88	109.9	117.5	164.1	107.1	0.0964694	0.578384	-0.0372329	0.21254	2.21511	TRUE	FALSE	FALSE	0
3174	CAMK2G	208	165	148	107	173.1	160.2	156.7	130.2	-0.111732	-0.143601	-0.410876	-0.222069	2.2383	TRUE	FALSE	FALSE	0
3175	C10orf55	109	578	292	91	90.8	561	309.1	110.8	2.62724	1.76731	0.287194	1.56058	2.74896	TRUE	FALSE	FALSE	0
3176	PLAU	442	3140	1572	755	367.7	3047	1663.6	918.4	3.05079	2.17771	1.32059	2.18303	3.48387	TRUE	TRUE	FALSE	2.18303	PLAU		plasminogen activator, urokinase
3177	VCL	869	1094	825	395	722.9	1061.7	873.1	480.5	0.554508	0.272351	-0.58926	0.0791998	3.026	TRUE	FALSE	FALSE	0
3178	AP3M1	345	290	199	153	287.1	281.5	210.7	186.2	-0.0284184	-0.446363	-0.6247	-0.366494	2.45803	TRUE	FALSE	FALSE	0
3179	ADK	67	63	31	29	55.8	61.2	32.9	35.4	0.133267	-0.762178	-0.656516	-0.428476	1.78675	TRUE	FALSE	FALSE	0
3180	LOC102723439	13	17	3	7	10.9	16.6	3.3	8.6	0.606855	-1.72379	-0.34192	-0.486285	1.22011	FALSE	FALSE	FALSE	0
3181	KAT6B	20	25	23	5	16.7	24.4	24.4	6.2	0.547033	0.547033	-1.42951	-0.111814	1.38739	TRUE	FALSE	FALSE	0
3184	SAMD8	59	76	31	21	49.2	73.8	32.9	25.6	0.584963	-0.580571	-0.942515	-0.312708	1.86806	TRUE	FALSE	FALSE	0
3185	VDAC2	697	439	394	365	579.8	426.1	417	444	-0.444363	-0.475508	-0.384996	-0.434956	2.76328	TRUE	FALSE	FALSE	0
3186	COMTD1	291	151	139	202	242.1	146.6	147.2	245.8	-0.723718	-0.717825	0.0218818	-0.473221	2.39058	TRUE	FALSE	FALSE	0
3187	ZNF503	258	422	454	420	214.7	409.6	480.5	510.9	0.931894	1.16221	1.25072	1.11494	2.70834	TRUE	FALSE	FALSE	0
3189	ZNF503-AS2	24	14	22	8	20.1	13.7	23.4	9.8	-0.55302	0.219313	-1.03634	-0.456683	1.36922	TRUE	FALSE	FALSE	0
3190	LOC101929234	3	4	6	15	2.6	4	6.4	18.3	0.621488	1.29956	2.81526	1.57877	1.26245	FALSE	FALSE	FALSE	0
3191	C10orf11	3	3	13	10	2.6	3	13.9	12.3	0.206451	2.4185	2.24207	1.62234	1.14301	FALSE	FALSE	FALSE	0
3193	KCNMA1	244	236	169	134	203	229.1	178.9	163.1	0.174498	-0.182326	-0.315723	-0.107851	2.36003	TRUE	FALSE	FALSE	0
3197	DLG5	1171	858	541	360	974.1	832.7	572.6	438	-0.226273	-0.766542	-1.15314	-0.715318	2.9886	TRUE	FALSE	FALSE	0
3199	POLR3A	157	157	121	89	130.7	152.4	128.1	108.4	0.221604	-0.0289887	-0.269894	-0.0257598	2.18298	TRUE	FALSE	FALSE	0
3200	RPS24	6378	5789	5266	6546	5305	5617.4	5572.6	7962	0.0825498	0.0709978	0.585778	0.246442	3.90102	TRUE	FALSE	FALSE	0
3204	ZMIZ1	797	698	564	430	663	677.4	596.9	523.1	0.0309991	-0.15152	-0.341922	-0.154148	2.83085	TRUE	FALSE	FALSE	0
3205	PPIF	483	257	251	331	401.8	249.5	265.7	402.7	-0.687438	-0.596679	0.00322791	-0.426963	2.60498	TRUE	FALSE	FALSE	0
3206	ZCCHC24	46	72	48	33	38.4	70	50.9	40.2	0.866249	0.406559	0.0660892	0.446299	1.8451	TRUE	FALSE	FALSE	0
3207	EIF5AL1	32	24	12	20	26.7	23.4	12.8	24.4	-0.190331	-1.0607	-0.129959	-0.460329	1.42651	TRUE	FALSE	FALSE	0
3218	TMEM254	90	83	62	51	75	80.6	65.7	62.1	0.103889	-0.190997	-0.272297	-0.119802	1.90634	TRUE	FALSE	FALSE	0
3220	ANXA11	1299	1384	1221	848	1080.5	1343.1	1292.2	1031.5	0.313868	0.25813	-0.0669553	0.168348	3.12811	TRUE	FALSE	FALSE	0
3225	FAM213A	292	240	171	136	243	233	181.1	165.5	-0.0606264	-0.42417	-0.554125	-0.346307	2.38561	TRUE	FALSE	FALSE	0
3226	TSPAN14	625	332	322	343	519.9	322.3	340.8	417.3	-0.68983	-0.609309	-0.317149	-0.538763	2.71592	TRUE	FALSE	FALSE	0
3232	GHITM	1866	1948	1465	1269	1552.2	1890.3	1550.4	1543.6	0.284301	-0.00167398	-0.00801551	0.0915371	3.27653	TRUE	FALSE	FALSE	0
3239	CCSER2	94	86	57	74	78.3	83.5	60.4	90.1	0.0927639	-0.374464	0.202515	-0.026395	1.95472	TRUE	FALSE	FALSE	0
3247	WAPL	380	425	277	120	316.2	412.5	293.2	146.1	0.383557	-0.108952	-1.11388	-0.279759	2.61542	TRUE	FALSE	FALSE	0
3250	BMPR1A	47	57	32	13	39.2	55.4	34	15.9	0.499032	-0.205319	-1.30183	-0.336038	1.74351	TRUE	FALSE	FALSE	0
3252	SNCG	19	13	17	8	15.9	12.7	18.1	9.8	-0.324198	0.186963	-0.698173	-0.278469	1.25768	FALSE	FALSE	FALSE	0
3256	GLUD1	585	430	392	324	486.7	417.3	414.9	394.2	-0.221948	-0.230269	-0.304105	-0.252107	2.68726	TRUE	FALSE	FALSE	0
3257	FAM35A	49	26	34	22	40.9	25.3	36.1	26.9	-0.692963	-0.180102	-0.604495	-0.49252	1.61172	TRUE	FALSE	FALSE	0
3264	MINPP1	113	99	50	26	94.1	96.2	53	31.7	0.0318422	-0.828202	-1.56971	-0.788691	1.98318	TRUE	FALSE	FALSE	0
3265	PAPSS2	105	143	108	58	87.4	138.9	114.4	70.6	0.668341	0.388382	-0.307965	0.249586	2.1427	TRUE	FALSE	FALSE	0
3266	ATAD1	161	135	129	71	134	131.1	136.6	86.5	-0.0315653	0.0277245	-0.631461	-0.211767	2.13545	TRUE	FALSE	FALSE	0
3269	PTEN	154	157	95	99	128.2	152.4	100.6	120.5	0.249467	-0.349766	-0.0893631	-0.0632208	2.18298	TRUE	FALSE	FALSE	0
3270	RNLS	0	6	12	8	0.1	5.9	12.8	9.8	5.88264	7	6.61471	6.49912	1.10721	FALSE	FALSE	FALSE	0
3277	STAMBPL1	202	119	107	165	168.1	115.6	113.3	200.8	-0.540178	-0.569172	0.25644	-0.284304	2.30276	TRUE	FALSE	FALSE	0
3280	FAS	13	9	13	5	10.9	8.8	13.9	6.2	-0.308753	0.350757	-0.813988	-0.257328	1.14301	FALSE	FALSE	FALSE	0
3285	LIPA	169	144	119	77	140.7	139.8	126	93.8	-0.00925797	-0.159199	-0.584963	-0.25114	2.14829	TRUE	FALSE	FALSE	0
3286	IFIT2	13	14	13	6	10.9	13.7	13.9	7.4	0.329848	0.350757	-0.558731	0.0406245	1.14301	FALSE	FALSE	FALSE	0
3287	IFIT3	22	13	10	15	18.4	12.7	10.7	18.3	-0.534877	-0.782095	-0.00786212	-0.441611	1.26482	TRUE	FALSE	FALSE	0
3289	IFIT1	14	5	6	0	11.7	5	6.4	0.1	-1.22651	-0.870365	-6.87036	-2.98908	1.06819	FALSE	FALSE	FALSE	0
3290	IFIT5	13	9	8	6	10.9	8.8	8.6	7.4	-0.308753	-0.34192	-0.558731	-0.403134	1.03743	FALSE	FALSE	FALSE	0
3293	PANK1	37	42	30	20	30.9	40.9	31.8	24.4	0.404494	0.0414199	-0.340726	0.0350627	1.61172	TRUE	FALSE	FALSE	0
3295	FLJ37201	50	23	33	35	41.7	22.4	35	42.7	-0.896549	-0.252692	0.0341887	-0.371684	1.63043	TRUE	FALSE	FALSE	0
3296	KIF20B	361	302	140	190	300.4	293.1	148.2	231.2	-0.0354918	-1.01934	-0.377743	-0.477525	2.4777	TRUE	FALSE	FALSE	0
3300	HTR7	11	2	3	2	9.2	2	3.3	2.5	-2.20163	-1.47917	-1.87971	-1.8535	0.963788	FALSE	FALSE	FALSE	0
3301	RPP30	102	90	53	93	84.9	87.4	56.2	113.2	0.0418687	-0.595194	0.415037	-0.0460961	2.05385	TRUE	FALSE	FALSE	0
3302	ANKRD1	24	14	7	4	20.1	13.7	7.5	5	-0.55302	-1.42223	-2.0072	-1.32748	1.3032	TRUE	FALSE	FALSE	0
3306	PCGF5	100	96	56	52	83.3	93.3	59.4	63.3	0.163561	-0.487854	-0.396111	-0.240135	1.96988	TRUE	FALSE	FALSE	0
3308	HECTD2	46	76	50	26	38.4	73.8	53	31.7	0.942515	0.464886	-0.276623	0.376926	1.86806	TRUE	FALSE	FALSE	0
3309	PPP1R3C	33	185	129	57	27.5	179.6	136.6	69.4	2.70728	2.31245	1.3355	2.11841	2.25431	TRUE	TRUE	FALSE	2.11841	PPP1R3C		protein phosphatase 1 regulatory subunit 3C
3311	TNKS2	161	230	164	47	134	223.3	173.6	57.3	0.73675	0.373534	-1.22563	-0.0384473	2.34889	TRUE	FALSE	FALSE	0
3312	FGFBP3	27	25	24	9	22.6	24.4	25.5	11	0.110558	0.174174	-1.03882	-0.251362	1.40654	TRUE	FALSE	FALSE	0
3313	BTAF1	85	142	86	21	70.8	137.9	91.1	25.6	0.961801	0.363702	-1.46761	-0.0473676	2.13956	TRUE	FALSE	FALSE	0
3315	MARCH5	98	85	59	48	81.6	82.6	62.5	58.5	0.0175726	-0.384713	-0.480133	-0.282424	1.91698	TRUE	FALSE	FALSE	0
3317	IDE	272	275	183	184	226.3	266.9	193.8	223.9	0.238063	-0.223668	-0.0153821	-0.000329116	2.42635	TRUE	FALSE	FALSE	0
3318	KIF11	450	323	199	211	374.4	313.5	210.7	256.7	-0.256115	-0.82939	-0.544497	-0.543334	2.57334	TRUE	FALSE	FALSE	0
3319	HHEX	22	16	19	17	18.4	15.6	20.2	20.8	-0.23816	0.13465	0.176878	0.0244559	1.31806	TRUE	FALSE	FALSE	0
3320	EXOC6	85	94	65	34	70.8	91.3	68.9	41.5	0.366865	-0.0392454	-0.770638	-0.147673	1.96047	TRUE	FALSE	FALSE	0
3323	MYOF	939	1148	826	523	781.1	1114.1	874.2	636.2	0.5123	0.162456	-0.296027	0.126243	3.04692	TRUE	FALSE	FALSE	0
3324	CEP55	249	196	104	145	207.2	190.3	110.2	176.5	-0.122748	-0.9109	-0.231356	-0.421668	2.31639	TRUE	FALSE	FALSE	0
3328	FRA10AC1	78	60	56	64	65	58.3	59.4	77.9	-0.156944	-0.129977	0.261184	-0.008579	1.89154	TRUE	FALSE	FALSE	0
3330	SLC35G1	126	180	134	46	104.9	174.8	141.9	56	0.736691	0.43586	-0.905516	0.0890115	2.24254	TRUE	FALSE	FALSE	0
3331	PIPSL	188	136	106	158	156.5	132.1	112.3	192.3	-0.244532	-0.478805	0.297196	-0.142047	2.28398	TRUE	FALSE	FALSE	0
3332	PLCE1	224	322	262	149	186.4	312.6	277.4	181.3	0.745916	0.573566	-0.0400229	0.426486	2.49499	TRUE	FALSE	FALSE	0
3334	PLCE1-AS1	5	8	11	4	4.3	7.9	11.7	5	0.877516	1.4441	0.217591	0.846402	1.06819	FALSE	FALSE	FALSE	0
3335	NOC3L	175	190	122	122	145.7	184.5	129.2	148.5	0.34062	-0.173395	0.0274621	0.0648957	2.266	TRUE	FALSE	FALSE	0
3336	TBC1D12	33	48	20	16	27.5	46.7	21.3	19.6	0.763991	-0.368578	-0.488578	-0.0310551	1.66932	TRUE	FALSE	FALSE	0
3337	HELLS	231	155	87	25	192.2	150.5	92.2	30.5	-0.352845	-1.05977	-2.65573	-1.35611	2.28375	TRUE	FALSE	FALSE	0
3343	PDLIM1	153	167	140	81	127.4	162.1	148.2	98.6	0.347519	0.21818	-0.369706	0.0653311	2.20978	TRUE	FALSE	FALSE	0
3344	SORBS1	91	436	228	116	75.8	423.2	241.4	141.2	2.48107	1.67116	0.89747	1.68323	2.62655	TRUE	FALSE	FALSE	0
3345	ALDH18A1	434	430	372	213	361.1	417.3	393.8	259.2	0.208687	0.125065	-0.478333	-0.0481938	2.62045	TRUE	FALSE	FALSE	0
3346	TCTN3	132	135	141	106	109.9	131.1	149.3	129	0.254476	0.442023	0.23118	0.309226	2.17406	TRUE	FALSE	FALSE	0
3351	CCNJ	62	60	40	23	51.7	58.3	42.4	28.1	0.173332	-0.2861	-0.879594	-0.330788	1.76567	TRUE	FALSE	FALSE	0
3353	ZNF518A	79	60	24	14	65.8	58.3	25.5	17.1	-0.174592	-1.36759	-1.94409	-1.16209	1.81823	TRUE	FALSE	FALSE	0
3355	DNTT	11	1	1	1	9.2	1.1	1.2	1.3	-3.06413	-2.9386	-2.82312	-2.94195	0.963788	FALSE	FALSE	FALSE	0
3358	TM9SF3	550	673	385	205	457.6	653.1	407.5	249.4	0.513217	-0.167287	-0.875626	-0.176565	2.81498	TRUE	FALSE	FALSE	0
3360	RPL13AP5	949	778	772	756	789.4	755	817	919.6	-0.0642799	0.0495796	0.22025	0.0685165	2.9636	TRUE	FALSE	FALSE	0
3362	LCOR	25	42	20	7	20.9	40.9	21.3	8.6	0.968598	0.0273505	-1.28109	-0.0950487	1.61172	TRUE	FALSE	FALSE	0
3363	C10orf12	16	18	5	12	13.4	17.6	5.4	14.7	0.393342	-1.3112	0.133583	-0.261425	1.24551	FALSE	FALSE	FALSE	0
3367	ARHGAP19	64	63	48	57	53.3	61.2	50.9	69.4	0.199396	-0.0664699	0.3808	0.171242	1.84136	TRUE	FALSE	FALSE	0
3368	FRAT1	16	9	12	11	13.4	8.8	12.8	13.5	-0.606658	-0.0660892	0.0107264	-0.220673	1.13033	FALSE	FALSE	FALSE	0
3369	FRAT2	20	24	17	20	16.7	23.4	18.1	24.4	0.48666	0.116142	0.547033	0.383278	1.38739	TRUE	FALSE	FALSE	0
3370	RRP12	241	238	295	77	200.6	231	312.3	93.8	0.203571	0.638611	-1.09666	-0.0848265	2.49457	TRUE	FALSE	FALSE	0
3371	PGAM1	663	341	278	171	551.6	331	294.3	208.1	-0.736791	-0.906335	-1.40635	-1.01649	2.74162	TRUE	FALSE	FALSE	0
3372	EXOSC1	178	145	155	275	148.2	140.8	164.1	334.6	-0.0738981	0.14703	1.17489	0.416008	2.52453	TRUE	FALSE	FALSE	0
3373	ZDHHC16	307	177	184	267	255.4	171.9	194.8	324.9	-0.571189	-0.390765	0.347237	-0.204906	2.51175	TRUE	FALSE	FALSE	0
3374	MMS19	452	430	357	266	376.1	417.3	377.9	323.6	0.149969	0.00688821	-0.216905	-0.020016	2.62045	TRUE	FALSE	FALSE	0
3375	UBTD1	116	92	126	76	96.6	89.4	133.4	92.5	-0.111748	0.465664	-0.0625698	0.0971151	2.12516	TRUE	FALSE	FALSE	0
3377	HOGA1	339	232	256	183	282.1	225.2	271	222.7	-0.325	-0.0579138	-0.341105	-0.24134	2.4504	TRUE	FALSE	FALSE	0
3379	MORN4	47	38	63	58	39.2	37	66.8	70.6	-0.0833284	0.768994	0.848815	0.511494	1.8488	TRUE	FALSE	FALSE	0
3380	PI4K2A	364	292	238	200	302.9	283.4	252	243.4	-0.0960018	-0.265418	-0.315512	-0.225644	2.4813	TRUE	FALSE	FALSE	0
3381	AVPI1	89	64	57	72	74.1	62.2	60.4	87.7	-0.252559	-0.294925	0.243103	-0.10146	1.943	TRUE	FALSE	FALSE	0
3382	MARVELD1	222	129	191	137	184.7	125.3	202.2	166.7	-0.559797	0.130599	-0.14793	-0.192376	2.30578	TRUE	FALSE	FALSE	0
3383	ZFYVE27	110	120	106	64	91.6	116.5	112.3	77.9	0.34691	0.293938	-0.233724	0.135708	2.06633	TRUE	FALSE	FALSE	0
3386	GOLGA7B	10	17	30	51	8.4	16.6	31.8	62.1	0.982722	1.92057	2.88613	1.92981	1.79309	TRUE	FALSE	FALSE	0
3387	CRTAC1	25	33	53	51	20.9	32.1	56.2	62.1	0.61907	1.42707	1.57109	1.20574	1.79309	TRUE	FALSE	FALSE	0
3388	R3HCC1L	46	63	44	38	38.4	61.2	46.7	46.3	0.672425	0.282316	0.269906	0.408216	1.78675	TRUE	FALSE	FALSE	0
3390	PYROXD2	22	10	27	11	18.4	9.8	28.7	13.5	-0.908852	0.641345	-0.446746	-0.238085	1.45788	TRUE	FALSE	FALSE	0
3392	HPS1	50	65	74	42	41.7	63.2	78.4	51.2	0.599877	0.910806	0.296096	0.60226	1.89432	TRUE	FALSE	FALSE	0
3396	CNNM1	173	160	63	89	144	155.4	66.8	108.4	0.109918	-1.10815	-0.409704	-0.469312	2.19145	TRUE	FALSE	FALSE	0
3397	GOT1	468	274	284	338	389.4	266	300.6	411.2	-0.549827	-0.373408	0.0785874	-0.281549	2.61405	TRUE	FALSE	FALSE	0
3400	SLC25A28	74	102	118	125	61.6	99.1	125	152.1	0.685955	1.02093	1.30402	1.00363	2.18213	TRUE	FALSE	FALSE	0
3401	ENTPD7	124	119	94	37	103.2	115.6	99.6	45.1	0.163698	-0.0512253	-1.19424	-0.36059	2.06296	TRUE	FALSE	FALSE	0
3402	COX15	105	131	93	57	87.4	127.2	98.5	69.4	0.541393	0.17249	-0.332698	0.127062	2.10449	TRUE	FALSE	FALSE	0
3403	CUTC	47	69	37	33	39.2	67.1	39.3	40.2	0.775459	0.00367566	0.0363418	0.271826	1.82672	TRUE	FALSE	FALSE	0
3404	ABCC2	68	125	54	31	56.7	121.4	57.2	37.8	1.09835	0.0126664	-0.584963	0.175351	2.08422	TRUE	FALSE	FALSE	0
3405	DNMBP	56	50	64	32	46.7	48.6	67.8	39	0.0575338	0.537863	-0.259948	0.111816	1.83123	TRUE	FALSE	FALSE	0
3408	ERLIN1	292	362	329	298	243	351.4	348.3	362.6	0.532158	0.519374	0.577423	0.542985	2.55943	TRUE	FALSE	FALSE	0
3409	CHUK	178	142	114	44	148.2	137.9	120.7	53.6	-0.103923	-0.29612	-1.46724	-0.622428	2.17085	TRUE	FALSE	FALSE	0
3410	CWF19L1	115	73	95	53	95.8	70.9	100.6	64.6	-0.43424	0.0705327	-0.568491	-0.310733	2.0026	TRUE	FALSE	FALSE	0
3412	BLOC1S2	186	156	129	145	154.8	151.5	136.6	176.5	-0.0310877	-0.180448	0.189263	-0.00742432	2.24674	TRUE	FALSE	FALSE	0
3414	SCD	1844	1358	810	698	1533.9	1317.8	857.2	849.1	-0.219073	-0.839501	-0.853198	-0.637257	3.1858	TRUE	FALSE	FALSE	0
3418	NDUFB8	1216	782	763	1182	1011.5	758.9	807.5	1437.8	-0.414515	-0.324962	0.507367	-0.07737	3.1577	TRUE	FALSE	FALSE	0
3419	HIF1AN	493	339	265	188	410.2	329	280.5	228.8	-0.31824	-0.548327	-0.84224	-0.569602	2.613	TRUE	FALSE	FALSE	0
3421	SLF2	173	211	152	89	144	204.8	160.9	108.4	0.508147	0.160096	-0.409704	0.0861795	2.31133	TRUE	FALSE	FALSE	0
3424	MRPL43	413	362	305	419	343.6	351.4	322.9	509.7	0.0323842	-0.0896426	0.568918	0.170553	2.70731	TRUE	FALSE	FALSE	0
3425	C10orf2	93	104	101	59	77.5	101	107	71.9	0.382087	0.465343	-0.108205	0.246408	2.02938	TRUE	FALSE	FALSE	0
3426	LZTS2	460	337	320	287	382.7	327.1	338.7	349.2	-0.226482	-0.176206	-0.13216	-0.178283	2.58286	TRUE	FALSE	FALSE	0
3427	PDZD7	27	30	21	56	22.6	29.2	22.3	68.2	0.369646	-0.0192791	1.59345	0.647939	1.83378	TRUE	FALSE	FALSE	0
3428	SFXN3	253	96	112	105	210.5	93.3	118.6	127.8	-1.17387	-0.827716	-0.719932	-0.907173	2.32325	TRUE	FALSE	FALSE	0
3429	KAZALD1	43	24	50	31	35.9	23.4	53	37.8	-0.617475	0.562009	0.0744024	0.00631186	1.72428	TRUE	FALSE	FALSE	0
3436	BTRC	123	137	105	93	102.4	133	111.2	113.2	0.377211	0.118941	0.144658	0.213603	2.12385	TRUE	FALSE	FALSE	0
3437	POLL	144	127	143	70	119.9	123.3	151.4	85.2	0.0403411	0.336534	-0.492906	-0.0386772	2.18013	TRUE	FALSE	FALSE	0
3438	DPCD	334	249	278	328	277.9	241.7	294.3	399	-0.201348	0.0827217	0.521823	0.134399	2.60097	TRUE	FALSE	FALSE	0
3441	FBXW4	170	142	173	182	141.5	137.9	183.2	221.5	-0.0371796	0.372617	0.646505	0.327314	2.34537	TRUE	FALSE	FALSE	0
3443	NPM3	584	321	427	407	485.8	311.6	452	495.1	-0.640667	-0.10404	0.0273575	-0.239117	2.69469	TRUE	FALSE	FALSE	0
3444	MGEA5	741	611	409	254	616.4	593	432.9	309	-0.0558348	-0.509833	-0.99626	-0.520643	2.78986	TRUE	FALSE	FALSE	0
3446	KCNIP2	13	22	23	23	10.9	21.4	24.4	28.1	0.973283	1.16255	1.36624	1.16736	1.44871	TRUE	FALSE	FALSE	0
3447	C10orf76	125	97	79	73	104.1	94.2	83.7	88.9	-0.144171	-0.314671	-0.227715	-0.228852	2.01745	TRUE	FALSE	FALSE	0
3448	HPS6	151	112	125	109	125.7	108.8	132.4	132.7	-0.208306	0.0749185	0.0781837	-0.0184013	2.12287	TRUE	FALSE	FALSE	0
3449	LDB1	155	106	111	78	129	103	117.6	95	-0.324727	-0.133483	-0.441372	-0.29986	2.11059	TRUE	FALSE	FALSE	0
3450	PPRC1	262	252	307	224	218	244.6	325	272.6	0.166096	0.576112	0.322457	0.354888	2.51188	TRUE	FALSE	FALSE	0
3451	NOLC1	740	712	649	450	615.6	691	686.9	547.4	0.166692	0.158107	-0.169398	0.0518005	2.83948	TRUE	FALSE	FALSE	0
3454	GBF1	481	481	386	328	400.2	466.8	408.6	399	0.222083	0.029968	-0.00433242	0.082573	2.66913	TRUE	FALSE	FALSE	0
3455	NFKB2	247	220	311	138	205.5	213.6	329.2	167.9	0.0557733	0.679826	-0.291536	0.148021	2.51746	TRUE	FALSE	FALSE	0
3457	FBXL15	38	35	33	47	31.7	34.1	35	57.3	0.105289	0.142872	0.854052	0.367404	1.75815	TRUE	FALSE	FALSE	0
3458	CUEDC2	501	326	375	459	416.8	316.4	396.9	558.4	-0.397606	-0.0705797	0.421944	-0.0154139	2.74695	TRUE	FALSE	FALSE	0
3462	TMEM180	100	81	65	67	83.3	78.7	68.9	81.6	-0.0819529	-0.273813	-0.0297473	-0.128504	1.92065	TRUE	FALSE	FALSE	0
3463	ACTR1A	1088	761	608	789	905	738.5	643.5	959.8	-0.29332	-0.491978	0.084816	-0.233494	2.98218	TRUE	FALSE	FALSE	0
3464	SUFU	87	106	86	61	72.5	103	91.1	74.3	0.506591	0.32947	0.0353812	0.290481	2.01284	TRUE	FALSE	FALSE	0
3465	TRIM8	1591	1253	1543	1100	1323.4	1215.9	1632.9	1338	-0.122225	0.303187	0.0158289	0.0655972	3.21296	TRUE	FALSE	FALSE	0
3466	ARL3	303	158	178	243	252.1	153.4	188.5	295.7	-0.716698	-0.419432	0.230138	-0.301997	2.47085	TRUE	FALSE	FALSE	0
3467	SFXN2	397	220	231	240	330.3	213.6	244.5	292	-0.628865	-0.433943	-0.177809	-0.413539	2.51891	TRUE	FALSE	FALSE	0
3468	WBP1L	143	93	83	62	119	90.3	87.9	75.5	-0.398164	-0.437027	-0.656413	-0.497201	2.07555	TRUE	FALSE	FALSE	0
3470	C10orf32	9	12	6	8	7.6	11.7	6.4	9.8	0.622437	-0.247928	0.366782	0.247097	1.06819	FALSE	FALSE	FALSE	0
3473	CNNM2	35	52	45	26	29.2	50.6	47.7	31.7	0.793169	0.708021	0.118514	0.539901	1.70415	TRUE	FALSE	FALSE	0
3474	NT5C2	372	565	463	123	309.5	548.3	490	149.7	0.825026	0.662842	-1.04787	0.146668	2.73902	TRUE	FALSE	FALSE	0
3475	RPEL1	50	36	22	9	41.7	35	23.4	11	-0.252692	-0.833539	-1.92254	-1.00293	1.62014	TRUE	FALSE	FALSE	0
3477	PCGF6	36	33	13	12	30	32.1	13.9	14.7	0.0976108	-1.10988	-1.02915	-0.680471	1.50651	TRUE	FALSE	FALSE	0
3478	TAF5	85	43	39	67	70.8	41.8	41.4	81.6	-0.760246	-0.774119	0.20482	-0.443182	1.91169	TRUE	FALSE	FALSE	0
3479	USMG5	251	200	153	275	208.9	194.2	162	334.6	-0.105269	-0.366819	0.679625	0.069179	2.52453	TRUE	FALSE	FALSE	0
3481	PDCD11	432	440	357	189	359.4	427.1	377.9	230	0.248983	0.0724141	-0.643957	-0.10752	2.63053	TRUE	FALSE	FALSE	0
3487	SH3PXD2A	37	34	40	12	30.9	33.1	42.4	14.7	0.0992244	0.456457	-1.07179	-0.172036	1.62737	TRUE	FALSE	FALSE	0
3489	OBFC1	61	49	46	58	50.8	47.6	48.8	70.6	-0.0938669	-0.0579473	0.47484	0.107675	1.8488	TRUE	FALSE	FALSE	0
3490	SLK	147	155	111	55	122.4	150.5	117.6	67	0.29816	-0.0577155	-0.869371	-0.209642	2.17754	TRUE	FALSE	FALSE	0
3493	SFR1	15	12	4	9	12.6	11.7	4.3	11	-0.106915	-1.55102	-0.19592	-0.61795	1.10037	FALSE	FALSE	FALSE	0
3496	GSTO1	203	139	128	202	168.9	135	135.6	245.8	-0.32321	-0.316812	0.541316	-0.0329022	2.39058	TRUE	FALSE	FALSE	0
3499	ITPRIP	84	77	90	69	70	74.8	95.3	84	0.0956833	0.445121	0.263034	0.267946	1.97909	TRUE	FALSE	FALSE	0
3504	SORCS3	22	7	7	14	18.4	6.9	7.5	17.1	-1.41504	-1.29474	-0.105709	-0.938497	1.26482	TRUE	FALSE	FALSE	0
3509	XPNPEP1	281	209	203	146	233.8	202.9	214.9	177.7	-0.204506	-0.121609	-0.395831	-0.240649	2.36884	TRUE	FALSE	FALSE	0
3511	ADD3	247	170	156	21	205.5	165.1	165.2	25.6	-0.315798	-0.314925	-3.00492	-1.21188	2.31281	TRUE	FALSE	FALSE	0
3512	MXI1	72	93	102	31	60	90.3	108	37.8	0.589763	0.847997	-0.666576	0.257061	2.03342	TRUE	FALSE	FALSE	0
3513	SMNDC1	116	139	72	41	96.6	135	76.3	50	0.482864	-0.34034	-0.950095	-0.26919	2.13033	TRUE	FALSE	FALSE	0
3514	DUSP5	129	236	314	169	107.4	229.1	332.4	205.7	1.09298	1.62993	0.937548	1.22015	2.52166	TRUE	FALSE	FALSE	0
3515	SMC3	482	432	268	181	401	419.3	283.7	220.3	0.0643806	-0.499236	-0.864133	-0.432996	2.62252	TRUE	FALSE	FALSE	0
3518	PDCD4	86	135	108	43	71.6	131.1	114.4	52.4	0.872636	0.676056	-0.450393	0.3661	2.1176	TRUE	FALSE	FALSE	0
3520	BBIP1	85	55	46	50	70.8	53.5	48.8	60.9	-0.40421	-0.536868	-0.217307	-0.386129	1.85003	TRUE	FALSE	FALSE	0
3521	SHOC2	81	100	47	22	67.5	97.1	49.8	26.9	0.524584	-0.438742	-1.32728	-0.413813	1.98722	TRUE	FALSE	FALSE	0
3522	RPL13AP6	30	10	18	26	25.1	9.8	19.1	31.7	-1.35683	-0.394115	0.336795	-0.471384	1.50106	TRUE	FALSE	FALSE	0
3525	GPAM	153	177	95	74	127.4	171.9	100.6	90.1	0.432204	-0.340735	-0.499766	-0.136099	2.23528	TRUE	FALSE	FALSE	0
3530	ACSL5	258	191	203	215	214.7	185.4	214.9	261.6	-0.211681	0.00134329	0.28504	0.0249009	2.41764	TRUE	FALSE	FALSE	0
3531	ZDHHC6	293	309	272	195	243.8	299.9	287.9	237.3	0.298783	0.23987	-0.038986	0.166556	2.47698	TRUE	FALSE	FALSE	0
3532	VTI1A	81	74	73	69	67.5	71.9	77.3	84	0.0911043	0.195581	0.315502	0.200729	1.92428	TRUE	FALSE	FALSE	0
3535	TCF7L2	90	91	71	44	75	88.4	75.2	53.6	0.237156	0.00384207	-0.484658	-0.0812199	1.94645	TRUE	FALSE	FALSE	0
3536	HABP2	1433	695	761	699	1192	674.5	805.4	850.3	-0.821494	-0.565607	-0.48734	-0.624814	3.07628	TRUE	FALSE	FALSE	0
3537	NRAP	103	42	41	57	85.8	40.9	43.5	69.4	-1.06888	-0.979962	-0.306042	-0.78496	1.93349	TRUE	FALSE	FALSE	0
3538	CASP7	87	53	60	55	72.5	51.5	63.6	67	-0.493409	-0.188954	-0.11382	-0.265394	1.86034	TRUE	FALSE	FALSE	0
3541	DCLRE1A	92	61	58	38	76.6	59.3	61.5	46.3	-0.369312	-0.316758	-0.726332	-0.470801	1.88423	TRUE	FALSE	FALSE	0
3542	NHLRC2	44	38	30	27	36.7	37	31.8	32.9	0.0117452	-0.206753	-0.157692	-0.117567	1.5682	TRUE	FALSE	FALSE	0
3544	CCDC186	30	31	12	5	25.1	30.2	12.8	6.2	0.266861	-0.971544	-2.01735	-0.907343	1.48001	TRUE	FALSE	FALSE	0
3548	AFAP1L2	12	1	0	0	10.1	1.1	0.1	0.1	-3.19878	-6.65821	-6.65821	-5.50507	1.00432	FALSE	FALSE	FALSE	0
3549	ABLIM1	69	95	54	58	57.5	92.3	57.2	70.6	0.682769	-0.00754681	0.296106	0.323776	1.9652	TRUE	FALSE	FALSE	0
3551	FAM160B1	25	55	29	8	20.9	53.5	30.8	9.8	1.35604	0.559427	-1.09265	0.274271	1.72835	TRUE	FALSE	FALSE	0
3552	TRUB1	154	137	62	43	128.2	133	65.7	52.4	0.05303	-0.964431	-1.29076	-0.734053	2.12385	TRUE	FALSE	FALSE	0
3554	ATRNL1	142	202	103	94	118.2	196.1	109.1	114.4	0.73036	-0.115579	-0.047143	0.189213	2.29248	TRUE	FALSE	FALSE	0
3555	GFRA1	33	146	123	113	27.5	141.8	130.3	137.5	2.36635	2.24433	2.32193	2.31087	2.15168	TRUE	TRUE	FALSE	2.31087	GFRA1		GDNF family receptor alpha 1
3562	HSPA12A	65	32	44	15	54.2	31.2	46.7	18.3	-0.796747	-0.21487	-1.56645	-0.859355	1.734	TRUE	FALSE	FALSE	0
3564	SHTN1	81	111	90	74	67.5	107.8	95.3	90.1	0.675398	0.497589	0.41664	0.529875	2.03262	TRUE	FALSE	FALSE	0
3569	SLC18A2	32	59	27	22	26.7	57.4	28.7	26.9	1.10421	0.104211	0.0107664	0.406396	1.75891	TRUE	FALSE	FALSE	0
3570	PDZD8	453	586	282	205	376.9	568.7	298.5	249.4	0.593486	-0.336451	-0.59572	-0.112895	2.75488	TRUE	FALSE	FALSE	0
3571	EMX2OS	203	288	269	109	168.9	279.6	284.8	132.7	0.727195	0.75378	-0.348001	0.377658	2.45454	TRUE	FALSE	FALSE	0
3572	EMX2	186	200	191	130	154.8	194.2	202.2	158.2	0.327138	0.385378	0.0313441	0.247953	2.30578	TRUE	FALSE	FALSE	0
3573	RAB11FIP2	83	183	90	36	69.1	177.7	95.3	43.9	1.36269	0.463791	-0.654465	0.390671	2.24969	TRUE	FALSE	FALSE	0
3575	FAM204A	267	210	186	177	222.2	203.9	196.9	215.4	-0.123997	-0.174396	-0.0448406	-0.114411	2.34674	TRUE	FALSE	FALSE	0
3578	CACUL1	327	376	176	280	272.1	364.9	186.3	340.7	0.423364	-0.546509	0.324365	0.0670733	2.56217	TRUE	FALSE	FALSE	0
3579	NANOS1	329	135	170	185	273.7	131.1	180	225.1	-1.06193	-0.604599	-0.282029	-0.649519	2.43727	TRUE	FALSE	FALSE	0
3580	EIF3A	1047	1224	917	318	870.9	1187.8	970.5	386.9	0.447713	0.156221	-1.17055	-0.188871	3.07474	TRUE	FALSE	FALSE	0
3582	FAM45A	62	56	52	20	51.7	54.4	55.1	24.4	0.0734424	0.091888	-1.08328	-0.305984	1.74115	TRUE	FALSE	FALSE	0
3583	SFXN4	209	129	152	140	173.9	125.3	160.9	170.4	-0.472872	-0.112094	-0.0293326	-0.204766	2.2403	TRUE	FALSE	FALSE	0
3584	PRDX3	983	697	516	433	817.7	676.4	546.1	526.8	-0.273695	-0.582406	-0.634316	-0.496806	2.91259	TRUE	FALSE	FALSE	0
3585	GRK5	103	108	93	64	85.8	104.9	98.5	77.9	0.289965	0.199146	-0.139354	0.116586	2.02078	TRUE	FALSE	FALSE	0
3587	RGS10	133	155	127	222	110.7	150.5	134.5	270.1	0.443108	0.280951	1.28684	0.670299	2.43152	TRUE	FALSE	FALSE	0
3588	TIAL1	472	337	342	267	392.7	327.1	362	324.9	-0.263696	-0.117438	-0.273432	-0.218189	2.59406	TRUE	FALSE	FALSE	0
3589	BAG3	260	237	194	194	216.4	230.1	205.4	236.1	0.0885605	-0.0752643	0.125698	0.0463312	2.3731	TRUE	FALSE	FALSE	0
3590	INPP5F	193	123	116	56	160.6	119.5	122.9	68.2	-0.426461	-0.385987	-1.23563	-0.682692	2.20575	TRUE	FALSE	FALSE	0
3591	MCMBP	461	360	356	240	383.5	349.4	376.8	292	-0.134347	-0.0254276	-0.393258	-0.184344	2.58377	TRUE	FALSE	FALSE	0
3592	SEC23IP	340	341	237	130	282.9	331	250.9	158.2	0.226539	-0.17318	-0.838543	-0.261728	2.51983	TRUE	FALSE	FALSE	0
3594	RPL21	2039	1727	1770	2586	1696	1675.9	1873.1	3145.5	-0.0172001	0.143292	0.891153	0.339082	3.49769	TRUE	FALSE	FALSE	0
3598	WDR11	106	172	153	52	88.3	167	162	63.3	0.919363	0.875508	-0.480208	0.438221	2.22272	TRUE	FALSE	FALSE	0
3600	ATE1	98	116	85	39	81.6	112.7	90	47.5	0.465846	0.141356	-0.780642	-0.0578131	2.05192	TRUE	FALSE	FALSE	0
3602	NSMCE4A	207	173	158	262	172.3	168	167.3	318.8	-0.0364615	-0.0424853	0.887729	0.269594	2.50352	TRUE	FALSE	FALSE	0
3603	TACC2	92	104	90	82	76.6	101	95.3	99.8	0.398939	0.315132	0.381695	0.365255	2.00432	TRUE	FALSE	FALSE	0
3605	PLEKHA1	38	47	55	14	31.7	45.7	58.3	17.1	0.527711	0.879013	-0.890487	0.172079	1.76567	TRUE	FALSE	FALSE	0
3608	HTRA1	157	153	241	170	130.7	148.6	255.1	206.9	0.185175	0.964804	0.662675	0.604218	2.40671	TRUE	FALSE	FALSE	0
3617	C10orf88	56	39	32	37	46.7	37.9	34	45.1	-0.301225	-0.457888	-0.0502951	-0.269803	1.66932	TRUE	FALSE	FALSE	0
3618	PSTK	25	20	19	16	20.9	19.5	20.2	19.6	-0.100029	-0.0491476	-0.0926493	-0.0806086	1.32015	TRUE	FALSE	FALSE	0
3619	IKZF5	53	50	29	23	44.2	48.6	30.8	28.1	0.13691	-0.521116	-0.653476	-0.345894	1.68664	TRUE	FALSE	FALSE	0
3620	ACADSB	241	306	210	131	200.6	297	222.3	159.4	0.566141	0.148186	-0.33167	0.127553	2.47276	TRUE	FALSE	FALSE	0
3623	BUB3	725	578	382	372	603.1	561	404.3	452.6	-0.104396	-0.576971	-0.414161	-0.365176	2.78039	TRUE	FALSE	FALSE	0
3626	CHST15	5	11	17	10	4.3	10.8	18.1	12.3	1.32862	2.07358	1.51625	1.63948	1.25768	FALSE	FALSE	FALSE	0
3627	OAT	374	555	446	366	311.2	538.6	472.1	445.3	0.791372	0.60125	0.516936	0.636519	2.73127	TRUE	FALSE	FALSE	0
3629	LHPP	57	109	119	89	47.5	105.9	126	108.4	1.1567	1.40742	1.19037	1.2515	2.10037	TRUE	TRUE	FALSE	1.2515	LHPP		phospholysine phosphohistidine inorganic pyrophosphate phosphatase
3630	FAM53B	49	26	48	16	40.9	25.3	50.9	19.6	-0.692963	0.315565	-1.06125	-0.479549	1.70672	TRUE	FALSE	FALSE	0
3632	METTL10	123	108	71	59	102.4	104.9	75.2	71.9	0.034799	-0.445411	-0.510152	-0.306921	2.02078	TRUE	FALSE	FALSE	0
3633	FAM175B	95	82	59	44	79.1	79.7	62.5	53.6	0.010902	-0.339822	-0.561445	-0.296788	1.90146	TRUE	FALSE	FALSE	0
3634	ZRANB1	87	111	99	47	72.5	107.8	104.9	57.3	0.572304	0.532962	-0.339446	0.255273	2.03262	TRUE	FALSE	FALSE	0
3635	CTBP2	337	194	176	105	280.4	188.3	186.3	127.8	-0.574453	-0.589859	-1.1336	-0.76597	2.44778	TRUE	FALSE	FALSE	0
3641	EDRF1	64	70	31	24	53.3	68	32.9	29.3	0.351399	-0.696048	-0.863235	-0.402628	1.83251	TRUE	FALSE	FALSE	0
3644	UROS	725	373	367	510	603.1	362	388.5	620.4	-0.736408	-0.634483	0.0408015	-0.443363	2.79267	TRUE	FALSE	FALSE	0
3646	BCCIP	453	273	199	242	376.9	265	210.7	294.4	-0.508189	-0.838991	-0.356404	-0.567862	2.57623	TRUE	FALSE	FALSE	0
3647	DHX32	209	183	151	158	173.9	177.7	159.9	192.3	0.0311857	-0.121088	0.145101	0.0183995	2.28398	TRUE	FALSE	FALSE	0
3650	ADAM12	48	7	13	12	40	6.9	13.9	14.7	-2.53533	-1.52492	-1.44418	-1.83481	1.60206	TRUE	FALSE	TRUE	-1.83481		ADAM12	ADAM metallopeptidase domain 12
3653	DOCK1	293	316	305	121	243.8	306.7	322.9	147.3	0.33113	0.405389	-0.726941	0.00319289	2.50907	TRUE	FALSE	FALSE	0
3658	PTPRE	21	45	61	39	17.6	43.8	64.7	47.5	1.31536	1.87819	1.43235	1.54197	1.8109	TRUE	TRUE	FALSE	1.54197	PTPRE		protein tyrosine phosphatase receptor type E
3659	MKI67	1009	826	453	484	839.3	801.6	479.5	588.8	-0.0663041	-0.807656	-0.511409	-0.46179	2.92392	TRUE	FALSE	FALSE	0
3660	LINC01163	4	4	6	11	3.4	4	6.4	13.5	0.234465	0.912537	1.98935	1.04545	1.13033	FALSE	FALSE	FALSE	0
3661	MGMT	137	134	134	154	114.1	130.1	141.9	187.4	0.189322	0.314576	0.715822	0.406573	2.27277	TRUE	FALSE	FALSE	0
3662	EBF3	111	98	81	62	92.4	95.2	85.8	75.5	0.0430687	-0.106915	-0.291416	-0.118421	1.97864	TRUE	FALSE	FALSE	0
3664	LINC00959	73	31	52	37	60.8	30.2	55.1	45.1	-1.00952	-0.142019	-0.430944	-0.527495	1.7839	TRUE	FALSE	FALSE	0
3666	GLRX3	620	425	345	301	515.8	412.5	365.2	366.2	-0.322418	-0.498125	-0.49418	-0.438241	2.71248	TRUE	FALSE	FALSE	0
3671	PPP2R2D	183	135	141	148	152.3	131.1	149.3	180.1	-0.216248	-0.0287018	0.241882	-0.0010226	2.25551	TRUE	FALSE	FALSE	0
3672	BNIP3	261	164	112	114	217.2	159.2	118.6	138.8	-0.448184	-0.87292	-0.646017	-0.655707	2.33686	TRUE	FALSE	FALSE	0
3674	DPYSL4	128	52	62	24	106.6	50.6	65.7	29.3	-1.075	-0.698242	-1.86323	-1.21216	2.02776	TRUE	FALSE	FALSE	0
3675	STK32C	26	21	13	9	21.7	20.5	13.9	11	-0.0820711	-0.64261	-0.980192	-0.568291	1.33646	TRUE	FALSE	FALSE	0
3676	LRRC27	88	71	77	50	73.3	69	81.6	60.9	-0.0872168	0.154756	-0.267371	-0.0666106	1.91169	TRUE	FALSE	FALSE	0
3677	PWWP2B	29	21	29	25	24.2	20.5	30.8	30.5	-0.239383	0.347923	0.333802	0.147447	1.48855	TRUE	FALSE	FALSE	0
3679	INPP5A	75	77	89	56	62.5	74.8	94.3	68.2	0.259182	0.593402	0.125916	0.326166	1.97451	TRUE	FALSE	FALSE	0
3681	CFAP46	18	8	9	4	15.1	7.9	9.6	5	-0.934624	-0.653442	-1.59455	-1.06087	1.17898	FALSE	FALSE	FALSE	0
3687	KNDC1	147	119	86	72	122.4	115.6	91.1	87.7	-0.0824622	-0.426081	-0.480955	-0.329833	2.08778	TRUE	FALSE	FALSE	0
3692	ADAM8	24	7	10	19	20.1	6.9	10.7	23.2	-1.54253	-0.909585	0.206929	-0.748394	1.36549	TRUE	FALSE	FALSE	0
3693	TUBGCP2	611	409	425	396	508.3	397	449.8	481.8	-0.356541	-0.176397	-0.0772458	-0.203395	2.70612	TRUE	FALSE	FALSE	0
3694	ZNF511	224	140	163	134	186.4	135.9	172.6	163.1	-0.455856	-0.110969	-0.192645	-0.253157	2.27045	TRUE	FALSE	FALSE	0
3697	FUOM	138	144	158	234	114.9	139.8	167.3	284.7	0.282986	0.542059	1.30906	0.711369	2.45439	TRUE	FALSE	FALSE	0
3698	ECHS1	868	617	603	516	722.1	598.8	638.2	627.7	-0.270124	-0.17819	-0.202123	-0.216813	2.8586	TRUE	FALSE	FALSE	0
3700	PAOX	120	109	115	114	99.9	105.9	121.8	138.8	0.084146	0.285958	0.474451	0.281518	2.14239	TRUE	FALSE	FALSE	0
3701	MTG1	323	178	214	165	268.8	172.8	226.6	200.8	-0.63743	-0.246385	-0.420774	-0.434863	2.42943	TRUE	FALSE	FALSE	0
3711	BET1L	167	148	143	86	139	143.7	151.4	104.7	0.0479752	0.12328	-0.408823	-0.0791893	2.18013	TRUE	FALSE	FALSE	0
3712	RIC8A	539	337	355	219	448.4	327.1	375.8	266.5	-0.455055	-0.254821	-0.750651	-0.486842	2.65167	TRUE	FALSE	FALSE	0
3714	SIRT3	85	73	71	106	70.8	70.9	75.2	129	0.00203627	0.0869833	0.86555	0.31819	2.11059	TRUE	FALSE	FALSE	0
3715	PSMD13	1169	859	772	721	972.4	833.6	817	877.1	-0.222195	-0.251214	-0.148809	-0.207406	2.98784	TRUE	FALSE	FALSE	0
3717	ATHL1	26	19	21	10	21.7	18.5	22.3	12.3	-0.23017	0.0393487	-0.819037	-0.336619	1.3483	TRUE	FALSE	FALSE	0
3719	IFITM2	10	9	5	14	8.4	8.8	5.4	17.1	0.0671142	-0.63743	1.02554	0.15174	1.233	FALSE	FALSE	FALSE	0
3721	IFITM3	554	429	541	792	460.9	416.4	572.6	963.4	-0.146484	0.313074	1.06368	0.41009	2.98381	TRUE	FALSE	FALSE	0
3722	B4GALNT4	89	81	111	46	74.1	78.7	117.6	56	0.0868901	0.666343	-0.404047	0.116395	2.07041	TRUE	FALSE	FALSE	0
3723	PKP3	91	51	60	43	75.8	49.6	63.6	52.4	-0.611858	-0.253171	-0.532631	-0.465887	1.87967	TRUE	FALSE	FALSE	0
3724	SIGIRR	39	32	37	37	32.5	31.2	39.3	45.1	-0.0588937	0.27409	0.472688	0.229295	1.65418	TRUE	FALSE	FALSE	0
3726	PTDSS2	324	194	223	155	269.6	188.3	236.1	188.6	-0.517787	-0.191422	-0.515491	-0.408234	2.43072	TRUE	FALSE	FALSE	0
3727	RNH1	853	706	802	776	709.6	685.2	848.8	943.9	-0.0504809	0.258419	0.411628	0.206522	2.97493	TRUE	FALSE	FALSE	0
3728	HRAS	267	203	184	252	222.2	197.1	194.8	306.6	-0.172931	-0.189865	0.464499	0.0339009	2.48657	TRUE	FALSE	FALSE	0
3729	LRRC56	25	13	23	3	20.9	12.7	24.4	3.7	-0.718674	0.223378	-2.49791	-0.997734	1.38739	TRUE	FALSE	FALSE	0
3730	LMNTD2	37	33	39	27	30.9	32.1	41.4	32.9	0.0549665	0.422024	0.0904807	0.189157	1.617	TRUE	FALSE	FALSE	0
3731	RASSF7	160	95	105	87	133.2	92.3	111.2	105.9	-0.529192	-0.260437	-0.330891	-0.373507	2.1245	TRUE	FALSE	FALSE	0
3732	MIR210HG	16	7	11	10	13.4	6.9	11.7	12.3	-0.957565	-0.195724	-0.123575	-0.425621	1.1271	FALSE	FALSE	FALSE	0
3735	PHRF1	429	306	244	174	356.9	297	258.3	211.7	-0.265057	-0.466472	-0.753499	-0.495009	2.55255	TRUE	FALSE	FALSE	0
3740	DEAF1	200	227	297	213	166.5	220.4	314.4	259.2	0.404602	0.917079	0.638544	0.653408	2.49748	TRUE	FALSE	FALSE	0
3741	TMEM80	45	20	30	27	37.5	19.5	31.8	32.9	-0.943416	-0.237864	-0.188803	-0.456694	1.57403	TRUE	FALSE	FALSE	0
3742	EPS8L2	92	132	105	68	76.6	128.2	111.2	82.8	0.74298	0.53774	0.112286	0.464336	2.10789	TRUE	FALSE	FALSE	0
3743	TALDO1	1452	976	961	1052	1207.8	947.2	1017	1279.6	-0.350641	-0.248062	0.0833113	-0.171797	3.10707	TRUE	FALSE	FALSE	0
3744	PDDC1	254	159	149	99	211.4	154.4	157.8	120.5	-0.453303	-0.421878	-0.810942	-0.562041	2.3251	TRUE	FALSE	FALSE	0
3747	SLC25A22	222	192	171	130	184.7	186.4	181.1	158.2	0.013218	-0.0283973	-0.223434	-0.0795379	2.27045	TRUE	FALSE	FALSE	0
3749	PIDD1	97	62	68	30	80.8	60.3	72.1	36.6	-0.422197	-0.164356	-1.14251	-0.576355	1.90741	TRUE	FALSE	FALSE	0
3750	RPLP2	3476	2276	2280	3130	2891.3	2208.6	2412.8	3807.1	-0.388586	-0.26101	0.396974	-0.0842073	3.58059	TRUE	FALSE	FALSE	0
3752	PNPLA2	278	268	305	160	231.3	260.2	322.9	194.7	0.169856	0.481322	-0.248512	0.134222	2.50907	TRUE	FALSE	FALSE	0
3753	CRACR2B	11	5	5	3	9.2	5	5.4	3.7	-0.879706	-0.768674	-1.31411	-0.987496	0.963788	FALSE	FALSE	FALSE	0
3754	CD151	1307	1333	1723	1667	1087.2	1293.6	1823.4	2027.7	0.250774	0.746014	0.899227	0.632005	3.307	TRUE	FALSE	FALSE	0
3755	POLR2L	823	597	621	882	684.6	579.4	657.2	1072.9	-0.240702	-0.0589288	0.648182	0.116184	3.03056	TRUE	FALSE	FALSE	0
3756	TSPAN4	335	358	440	331	278.7	347.5	465.7	402.7	0.3183	0.740688	0.530992	0.529993	2.66811	TRUE	FALSE	FALSE	0
3757	CHID1	223	364	385	303	185.6	353.3	407.5	368.6	0.928697	1.1346	0.989859	1.01772	2.61013	TRUE	FALSE	FALSE	0
3758	AP2A2	704	579	588	403	585.7	561.9	622.3	490.3	-0.0598485	0.0874484	-0.256497	-0.0762991	2.794	TRUE	FALSE	FALSE	0
3764	TOLLIP	180	114	123	85	149.8	110.7	130.3	103.5	-0.436382	-0.201201	-0.533407	-0.39033	2.17551	TRUE	FALSE	FALSE	0
3766	BRSK2	4	7	12	9	3.4	6.9	12.8	11	1.02106	1.91254	1.6939	1.5425	1.10721	FALSE	FALSE	FALSE	0
3767	MOB2	144	98	114	76	119.9	95.2	120.7	92.5	-0.332798	0.00959402	-0.374306	-0.232504	2.08171	TRUE	FALSE	FALSE	0
3768	DUSP8	38	31	53	23	31.7	30.2	56.2	28.1	-0.0699343	0.826087	-0.173913	0.19408	1.74974	TRUE	FALSE	FALSE	0
3778	IFITM10	7	5	12	12	5.9	5	12.8	14.7	-0.238787	1.11736	1.31703	0.731866	1.16732	FALSE	FALSE	FALSE	0
3779	CTSD	5089	2874	4698	3184	4232.9	2788.9	4971.6	3872.8	-0.60195	0.232064	-0.128269	-0.166052	3.6965	TRUE	FALSE	FALSE	0
3781	TNNI2	9	6	30	5	7.6	5.9	31.8	6.2	-0.365284	2.06496	-0.293731	0.468647	1.50243	TRUE	FALSE	FALSE	0
3782	LSP1	30	42	59	52	25.1	40.9	62.5	63.3	0.704413	1.31617	1.33452	1.11837	1.8014	TRUE	FALSE	FALSE	0
3787	MRPL23	111	83	85	147	92.4	80.6	90	178.9	-0.197113	-0.0379679	0.953189	0.239369	2.25261	TRUE	FALSE	FALSE	0
3803	CD81-AS1	42	18	30	8	35	17.6	31.8	9.8	-0.991779	-0.138328	-1.8365	-0.98887	1.54407	TRUE	FALSE	FALSE	0
3804	CD81	1626	1203	1564	1679	1352.5	1167.4	1655.1	2042.3	-0.21233	0.29129	0.594566	0.224509	3.31012	TRUE	FALSE	FALSE	0
3805	TSSC4	158	110	91	76	131.5	106.8	96.4	92.5	-0.300151	-0.447958	-0.507538	-0.418549	2.11893	TRUE	FALSE	FALSE	0
3806	TRPM5	32	43	44	44	26.7	41.8	46.7	53.6	0.646663	0.806583	1.00539	0.819546	1.72916	TRUE	FALSE	FALSE	0
3807	KCNQ1	19	29	35	17	15.9	28.2	37.1	20.8	0.826668	1.22239	0.387557	0.812206	1.56937	TRUE	FALSE	FALSE	0
3808	KCNQ1OT1	13	14	8	1	10.9	13.7	8.6	1.3	0.329848	-0.34192	-3.06774	-1.02661	1.13672	FALSE	FALSE	FALSE	0
3811	CDKN1C	21	26	17	37	17.6	25.3	18.1	45.1	0.523562	0.0404143	1.35755	0.640509	1.65418	TRUE	FALSE	FALSE	0
3813	SLC22A18	54	32	25	32	45	31.2	26.6	39	-0.528379	-0.758499	-0.206451	-0.497776	1.65321	TRUE	FALSE	FALSE	0
3814	PHLDA2	54	27	28	64	45	26.3	29.7	77.9	-0.774862	-0.599462	0.791698	-0.194209	1.89154	TRUE	FALSE	FALSE	0
3815	NAP1L4	1105	652	649	448	919.2	632.8	686.9	545	-0.538629	-0.420279	-0.754123	-0.57101	2.96341	TRUE	FALSE	FALSE	0
3817	CARS	244	625	593	323	203	606.6	627.6	393	1.57927	1.62837	0.95305	1.38689	2.79768	TRUE	FALSE	FALSE	0
3818	OSBPL5	93	89	94	47	77.5	86.5	99.6	57.3	0.158504	0.361949	-0.435661	0.028264	1.99826	TRUE	FALSE	FALSE	0
3822	ZNF195	25	29	19	13	20.9	28.2	20.2	15.9	0.432192	-0.0491476	-0.394476	-0.00381054	1.45025	TRUE	FALSE	FALSE	0
3830	NUP98	608	731	572	394	505.8	709.4	605.4	479.3	0.488032	0.259322	-0.0776381	0.223239	2.85089	TRUE	FALSE	FALSE	0
3831	PGAP2	292	151	149	145	243	146.6	157.8	176.5	-0.729071	-0.622859	-0.461288	-0.604406	2.38561	TRUE	FALSE	FALSE	0
3832	RHOG	455	287	251	458	378.5	278.6	265.7	557.2	-0.442098	-0.510495	0.557902	-0.131564	2.74601	TRUE	FALSE	FALSE	0
3833	STIM1	1209	970	958	514	1005.7	941.3	1013.9	625.3	-0.0954735	0.0117154	-0.68558	-0.256446	3.006	TRUE	FALSE	FALSE	0
3835	RRM1	813	450	392	320	676.3	436.8	414.9	389.3	-0.63069	-0.7049	-0.796781	-0.71079	2.83014	TRUE	FALSE	FALSE	0
3838	TRIM21	111	58	63	72	92.4	56.4	66.8	87.7	-0.712198	-0.468045	-0.075316	-0.418519	1.96567	TRUE	FALSE	FALSE	0
3845	TRIM68	62	43	54	25	51.7	41.8	57.2	30.5	-0.306661	0.145851	-0.761355	-0.307389	1.7574	TRUE	FALSE	FALSE	0
3886	TRIM6	42	32	26	27	35	31.2	27.6	32.9	-0.165809	-0.342687	-0.0892673	-0.199254	1.54407	TRUE	FALSE	FALSE	0
3889	TRIM5	63	66	48	27	52.5	64.1	50.9	32.9	0.288007	-0.0446518	-0.67423	-0.143625	1.80686	TRUE	FALSE	FALSE	0
3908	FAM160A2	143	125	109	77	119	121.4	115.4	93.8	0.0288068	-0.0443183	-0.343302	-0.119604	2.08422	TRUE	FALSE	FALSE	0
3912	SMPD1	143	195	279	233	119	189.3	295.3	283.5	0.669713	1.31122	1.25239	1.07777	2.47026	TRUE	FALSE	FALSE	0
3913	APBB1	208	170	209	183	173.1	165.1	221.3	222.7	-0.0682656	0.354398	0.363496	0.216543	2.34772	TRUE	FALSE	FALSE	0
3915	TRIM3	51	47	46	49	42.5	45.7	48.8	59.7	0.104731	0.199418	0.490268	0.264806	1.77597	TRUE	FALSE	FALSE	0
3916	ARFIP2	423	268	273	181	351.9	260.2	289	220.3	-0.435545	-0.284096	-0.675696	-0.465112	2.54642	TRUE	FALSE	FALSE	0
3917	TIMM10B	195	137	158	142	162.3	133	167.3	172.8	-0.287237	0.0437744	0.0904402	-0.0510074	2.23754	TRUE	FALSE	FALSE	0
3919	RRP8	49	30	28	19	40.9	29.2	29.7	23.2	-0.486132	-0.461638	-0.817976	-0.588582	1.61172	TRUE	FALSE	FALSE	0
3920	ILK	710	520	565	656	590.6	504.7	598	798	-0.226755	0.0179641	0.434207	0.0751387	2.902	TRUE	FALSE	FALSE	0
3921	TAF10	725	467	501	855	603.1	453.3	530.3	1040	-0.411931	-0.185588	0.786114	0.0628649	3.01703	TRUE	FALSE	FALSE	0
3922	TPP1	400	533	566	488	332.8	517.3	599	593.7	0.636346	0.847901	0.835079	0.773108	2.77743	TRUE	FALSE	FALSE	0
3924	MRPL17	686	500	542	605	570.7	485.3	573.6	736	-0.233856	0.00731246	0.366973	0.04681	2.86688	TRUE	FALSE	FALSE	0
3934	ZNF215	6	17	5	7	5.1	16.6	5.4	8.6	1.70261	0.0824622	0.753839	0.846305	1.22011	FALSE	FALSE	FALSE	0
3939	SYT9	82	51	36	36	68.3	49.6	38.2	43.9	-0.461545	-0.838313	-0.637665	-0.645841	1.83442	TRUE	FALSE	FALSE	0
3942	PPFIBP2	7	18	1	0	5.9	17.6	1.2	0.1	1.57679	-2.29768	-5.88264	-2.20118	1.24551	FALSE	FALSE	FALSE	0
3943	CYB5R2	18	6	11	11	15.1	5.9	11.7	13.5	-1.35576	-0.36804	-0.161589	-0.628464	1.17898	FALSE	FALSE	FALSE	0
3952	EIF3F	459	341	392	575	381.9	331	414.9	699.5	-0.206364	0.119569	0.873129	0.262111	2.84479	TRUE	FALSE	FALSE	0
3954	TUB	50	12	1	5	41.7	11.7	1.2	6.2	-1.83354	-5.11894	-2.74971	-3.23406	1.62014	TRUE	FALSE	TRUE	-3.23406		TUB	TUB bipartite transcription factor
3957	LMO1	3	12	8	9	2.6	11.7	8.6	11	2.16993	1.72583	2.08092	1.99222	1.06819	FALSE	FALSE	FALSE	0
3958	STK33	17	9	2	1	14.2	8.8	2.2	1.3	-0.690316	-2.69032	-3.44931	-2.27665	1.15229	FALSE	FALSE	FALSE	0
3960	RPL27A	7610	5581	6365	4972	6329.7	5415.6	6735.6	6047.5	-0.225016	0.0896693	-0.0657983	-0.0670483	3.82838	TRUE	FALSE	FALSE	0
3963	ST5	728	700	666	438	605.6	679.3	704.9	532.8	0.165684	0.219053	-0.184771	0.0666553	2.84813	TRUE	FALSE	FALSE	0
3965	AKIP1	110	71	93	85	91.6	69	98.5	103.5	-0.408751	0.104776	0.176211	-0.0425879	2.01494	TRUE	FALSE	FALSE	0
3968	TMEM9B	102	84	87	93	84.9	81.6	92.2	113.2	-0.0571954	0.119002	0.415037	0.158948	2.05385	TRUE	FALSE	FALSE	0
3970	NRIP3	8	7	13	2	6.8	6.9	13.9	2.5	0.0210616	1.03148	-1.44361	-0.130356	1.14301	FALSE	FALSE	FALSE	0
3974	DENND5A	554	546	441	298	460.9	529.9	466.8	362.6	0.201266	0.0183508	-0.346075	-0.0421526	2.72419	TRUE	FALSE	FALSE	0
3975	TMEM41B	38	71	29	27	31.7	69	30.8	32.9	1.12211	-0.0415525	0.0536047	0.378055	1.83885	TRUE	FALSE	FALSE	0
3976	IPO7	943	1412	859	479	784.4	1370.2	909.1	582.7	0.804725	0.212849	-0.428836	0.196246	3.13678	TRUE	FALSE	FALSE	0
3978	LOC644656	20	11	8	22	16.7	10.8	8.6	26.9	-0.628817	-0.95744	0.687758	-0.299499	1.42975	TRUE	FALSE	FALSE	0
3979	ZNF143	106	74	69	45	88.3	71.9	73.1	54.8	-0.296422	-0.272542	-0.688238	-0.419067	1.94596	TRUE	FALSE	FALSE	0
3980	WEE1	78	85	46	25	65	82.6	48.8	30.5	0.345702	-0.413559	-1.09163	-0.386496	1.91698	TRUE	FALSE	FALSE	0
3981	SWAP70	176	177	115	56	146.5	171.9	121.8	68.2	0.230669	-0.266387	-1.10306	-0.379592	2.23528	TRUE	FALSE	FALSE	0
3983	SBF2-AS1	16	16	16	6	13.4	15.6	17	7.4	0.219313	0.343302	-0.856636	-0.098007	1.23045	FALSE	FALSE	FALSE	0
3984	SBF2	150	256	232	118	124.9	248.5	245.6	143.6	0.992472	0.975537	0.201282	0.723097	2.39533	TRUE	FALSE	FALSE	0
3986	ADM	14	3	4	2	11.7	3	4.3	2.5	-1.96347	-1.4441	-2.22651	-1.87803	1.06819	FALSE	FALSE	FALSE	0
3988	AMPD3	22	14	12	4	18.4	13.7	12.8	5	-0.42553	-0.523562	-1.87971	-0.942933	1.26482	TRUE	FALSE	FALSE	0
3991	RNF141	62	89	70	52	51.7	86.5	74.2	63.3	0.742536	0.521255	0.292041	0.518611	1.93702	TRUE	FALSE	FALSE	0
3995	CTR9	232	270	184	109	193.1	262.1	194.8	132.7	0.440769	0.0126455	-0.54118	-0.029255	2.41847	TRUE	FALSE	FALSE	0
3996	EIF4G2	4066	3098	2404	1753	3382	3006.2	2544	2132.3	-0.169936	-0.410778	-0.665466	-0.415393	3.52917	TRUE	FALSE	FALSE	0
3999	ZBED5	102	95	55	52	84.9	92.3	58.3	63.3	0.120566	-0.542269	-0.423559	-0.281754	1.9652	TRUE	FALSE	FALSE	0
4001	GALNT18	124	110	115	137	103.2	106.8	121.8	166.7	0.0494687	0.239071	0.691811	0.326784	2.22194	TRUE	FALSE	FALSE	0
4002	CSNK2A3	27	12	21	9	22.6	11.7	22.3	11	-0.949814	-0.0192791	-1.03882	-0.669304	1.35411	TRUE	FALSE	FALSE	0
4005	USP47	309	391	251	279	257.1	379.5	265.7	339.4	0.56177	0.0474686	0.400657	0.336632	2.57921	TRUE	FALSE	FALSE	0
4006	DKK3	14	48	33	42	11.7	46.7	35	51.2	1.99691	1.58085	2.12964	1.90247	1.70927	TRUE	TRUE	FALSE	1.90247	DKK3		dickkopf WNT signaling pathway inhibitor 3
4007	MICAL2	157	385	301	135	130.7	373.7	318.6	164.3	1.51562	1.28549	0.330073	1.04373	2.57252	TRUE	FALSE	FALSE	0
4010	PARVA	493	426	449	279	410.2	413.5	475.2	339.4	0.0115598	0.212207	-0.273341	-0.0165246	2.67688	TRUE	FALSE	FALSE	0
4011	TEAD1	487	802	430	158	405.2	778.3	455.1	192.3	0.941692	0.167549	-1.07528	0.0113221	2.89115	TRUE	FALSE	FALSE	0
4014	ARNTL	86	53	39	25	71.6	51.5	41.4	30.5	-0.475387	-0.790329	-1.23115	-0.832289	1.85491	TRUE	FALSE	FALSE	0
4015	BTBD10	149	108	90	93	124	104.9	95.3	113.2	-0.241325	-0.379792	-0.131466	-0.250861	2.09342	TRUE	FALSE	FALSE	0
4017	FAR1	151	183	113	50	125.7	177.7	119.7	60.9	0.499459	-0.0705615	-1.04547	-0.205524	2.24969	TRUE	FALSE	FALSE	0
4019	RRAS2	162	272	205	146	134.8	264	217	177.7	0.969717	0.686875	0.398623	0.685072	2.4216	TRUE	FALSE	FALSE	0
4020	COPB1	915	971	646	555	761.2	942.3	683.7	675.1	0.307911	-0.154912	-0.173174	-0.0067252	2.97419	TRUE	FALSE	FALSE	0
4021	PSMA1	1110	833	661	902	923.3	808.4	699.6	1097.2	-0.19173	-0.400269	0.248955	-0.114348	3.04029	TRUE	FALSE	FALSE	0
4023	CYP2R1	44	42	36	40	36.7	40.9	38.2	48.8	0.156321	0.0577926	0.411101	0.208405	1.68842	TRUE	FALSE	FALSE	0
4026	INSC	6	11	4	7	5.1	10.8	4.3	8.6	1.08246	-0.246161	0.753839	0.530047	1.03342	FALSE	FALSE	FALSE	0
4028	SOX6	76	99	74	41	63.3	96.2	78.4	50	0.603831	0.308648	-0.340277	0.190734	1.98318	TRUE	FALSE	FALSE	0
4030	C11orf58	549	461	422	394	456.7	447.4	446.7	479.3	-0.0296815	-0.0319405	0.0696822	0.00268669	2.68061	TRUE	FALSE	FALSE	0
4031	PLEKHA7	89	86	67	21	74.1	83.5	71	25.6	0.172303	-0.0616545	-1.53333	-0.474227	1.92169	TRUE	FALSE	FALSE	0
4033	RPS13	2642	1839	1864	2850	2197.6	1784.6	1972.6	3466.6	-0.300328	-0.15583	0.657593	0.0671447	3.5399	TRUE	FALSE	FALSE	0
4036	PIK3C2A	208	291	102	46	173.1	282.5	108	56	0.706645	-0.680574	-1.62811	-0.534012	2.45102	TRUE	FALSE	FALSE	0
4037	NUCB2	312	382	337	299	259.6	370.8	356.7	363.8	0.514351	0.458421	0.486855	0.486542	2.56914	TRUE	FALSE	FALSE	0
4038	NCR3LG1	31	72	54	3	25.9	70	57.2	3.7	1.4344	1.14306	-2.80735	-0.0766297	1.8451	TRUE	FALSE	FALSE	0
4041	USH1C	15	11	24	26	12.6	10.8	25.5	31.7	-0.222392	1.01707	1.33106	0.70858	1.50106	TRUE	FALSE	FALSE	0
4045	KCNC1	11	3	5	2	9.2	3	5.4	2.5	-1.61667	-0.768674	-1.87971	-1.42168	0.963788	FALSE	FALSE	FALSE	0
4046	SERGEF	70	39	49	77	58.3	37.9	52	93.8	-0.621298	-0.164984	0.686092	-0.0333968	1.9722	TRUE	FALSE	FALSE	0
4048	SAAL1	181	132	93	122	150.6	128.2	98.5	148.5	-0.232326	-0.612526	-0.0202588	-0.28837	2.17782	TRUE	FALSE	FALSE	0
4057	HPS5	135	125	102	41	112.4	121.4	108	50	0.111126	-0.0576107	-1.16864	-0.371709	2.08422	TRUE	FALSE	FALSE	0
4058	GTF2H1	218	215	134	72	181.4	208.7	141.9	87.7	0.202256	-0.3543	-1.04853	-0.40019	2.31952	TRUE	FALSE	FALSE	0
4060	LDHA	4503	3184	1896	1609	3745.5	3089.7	2006.5	1957.1	-0.277692	-0.900477	-0.936441	-0.70487	3.57351	TRUE	FALSE	FALSE	0
4061	LDHC	11	1	0	1	9.2	1.1	0.1	1.3	-3.06413	-6.52356	-2.82312	-4.13694	0.963788	FALSE	FALSE	FALSE	0
4063	TSG101	292	289	222	271	243	280.5	235	329.7	0.207044	-0.0482956	0.440198	0.199649	2.51812	TRUE	FALSE	FALSE	0
4064	UEVLD	53	43	42	13	44.2	41.8	44.5	15.9	-0.0805434	0.00975897	-1.47502	-0.515268	1.64836	TRUE	FALSE	FALSE	0
4065	SPTY2D1-AS1	16	13	13	6	13.4	12.7	13.9	7.4	-0.0774045	0.0528519	-0.856636	-0.293729	1.14301	FALSE	FALSE	FALSE	0
4066	SPTY2D1	101	93	74	16	84.1	90.3	78.4	19.6	0.10262	-0.101252	-2.10125	-0.699961	1.95569	TRUE	FALSE	FALSE	0
4067	TMEM86A	42	25	44	37	35	24.4	46.7	45.1	-0.520474	0.416068	0.365773	0.0871221	1.66932	TRUE	FALSE	FALSE	0
4072	ZDHHC13	104	121	129	74	86.6	117.5	136.6	90.1	0.440222	0.657519	0.0571601	0.384967	2.13545	TRUE	FALSE	FALSE	0
4074	E2F8	141	84	84	76	117.4	81.6	89	92.5	-0.524791	-0.399555	-0.343907	-0.422751	2.06967	TRUE	FALSE	FALSE	0
4075	NAV2	152	141	133	87	126.5	136.9	140.8	105.9	0.113985	0.15451	-0.256435	0.00402007	2.1486	TRUE	FALSE	FALSE	0
4083	HTATIP2	95	1	0	0	79.1	1.1	0.1	0.1	-6.1681	-9.62753	-9.62753	-8.47439	1.89818	TRUE	FALSE	TRUE	-8.47439		HTATIP2	HIV-1 Tat interactive protein 2
4084	PRMT3	122	105	66	29	101.6	102	69.9	35.4	0.00566875	-0.539536	-1.52108	-0.684982	2.0086	TRUE	FALSE	FALSE	0
4090	FANCF	40	8	8	9	33.4	7.9	8.6	11	-2.07992	-1.95744	-1.60234	-1.8799	1.52375	TRUE	FALSE	TRUE	-1.8799		FANCF	FA complementation group F
4092	SVIP	116	82	62	68	96.6	79.7	65.7	82.8	-0.277443	-0.55613	-0.222392	-0.351989	1.98498	TRUE	FALSE	FALSE	0
4102	CCDC34	164	62	83	85	136.5	60.3	87.9	103.5	-1.17867	-0.634966	-0.39927	-0.737636	2.13513	TRUE	FALSE	FALSE	0
4103	LGR4	134	65	60	19	111.6	63.2	63.6	23.2	-0.820341	-0.811238	-2.26614	-1.29924	2.04766	TRUE	FALSE	FALSE	0
4105	LIN7C	109	115	52	40	90.8	111.7	55.1	48.8	0.298865	-0.72064	-0.895811	-0.439195	2.04805	TRUE	FALSE	FALSE	0
4106	BDNF-AS	23	25	19	6	19.2	24.4	20.2	7.4	0.345775	0.073249	-1.37551	-0.318828	1.38739	TRUE	FALSE	FALSE	0
4109	BDNF	83	90	100	54	69.1	87.4	105.9	65.8	0.338948	0.615945	-0.0705981	0.294765	2.0249	TRUE	FALSE	FALSE	0
4110	KIF18A	178	106	80	86	148.2	103	84.8	104.7	-0.524901	-0.805409	-0.501284	-0.610531	2.17085	TRUE	FALSE	FALSE	0
4112	METTL15	24	22	23	11	20.1	21.4	24.4	13.5	0.0904153	0.279686	-0.574236	-0.0680451	1.38739	TRUE	FALSE	FALSE	0
4116	ARL14EP	126	130	110	48	104.9	126.2	116.5	58.5	0.266697	0.151315	-0.842506	-0.141498	2.10106	TRUE	FALSE	FALSE	0
4117	MPPED2	15	2	2	0	12.6	2	2.2	0.1	-2.65535	-2.51785	-6.97728	-4.05016	1.10037	FALSE	FALSE	FALSE	0
4118	DCDC5	352	206	134	115	292.9	200	141.9	140	-0.550408	-1.04553	-1.06498	-0.886974	2.46672	TRUE	FALSE	FALSE	0
4120	DNAJC24	57	41	27	38	47.5	39.9	28.7	46.3	-0.251539	-0.726877	-0.0369153	-0.338444	1.67669	TRUE	FALSE	FALSE	0
4121	IMMP1L	70	63	31	81	58.3	61.2	32.9	98.6	0.0700358	-0.825408	0.758092	0.000906411	1.99388	TRUE	FALSE	FALSE	0
4122	ELP4	77	95	68	88	64.1	92.3	72.1	107.1	0.526006	0.169675	0.740562	0.478748	2.02979	TRUE	FALSE	FALSE	0
4123	PAX6	790	446	476	311	657.2	432.9	503.8	378.4	-0.602299	-0.383481	-0.79642	-0.594067	2.8177	TRUE	FALSE	FALSE	0
4127	RCN1	473	829	788	425	393.5	804.5	834	517	1.03173	1.08368	0.393801	0.836404	2.92117	TRUE	FALSE	FALSE	0
4130	EIF3M	618	907	752	856	514.1	880.2	795.9	1041.3	0.775782	0.630538	1.01826	0.808195	3.01758	TRUE	FALSE	FALSE	0
4131	CCDC73	177	238	181	395	147.3	231	191.6	480.5	0.649135	0.37934	1.70578	0.911418	2.68169	TRUE	FALSE	FALSE	0
4132	PRRG4	13	14	6	2	10.9	13.7	6.4	2.5	0.329848	-0.768184	-2.12433	-0.854222	1.13672	FALSE	FALSE	FALSE	0
4133	QSER1	95	232	112	58	79.1	225.2	118.6	70.6	1.50946	0.584354	-0.16401	0.643267	2.35257	TRUE	FALSE	FALSE	0
4134	DEPDC7	42	89	45	43	35	86.5	47.7	52.4	1.30535	0.446634	0.582212	0.778064	1.93702	TRUE	FALSE	FALSE	0
4135	TCP11L1	34	46	45	31	28.4	44.7	47.7	37.8	0.654384	0.748098	0.412495	0.604993	1.67852	TRUE	FALSE	FALSE	0
4136	LINC00294	46	77	48	88	38.4	74.8	50.9	107.1	0.961932	0.406559	1.47978	0.949424	2.02979	TRUE	FALSE	FALSE	0
4137	CSTF3	263	252	158	128	218.9	244.6	167.3	155.8	0.160152	-0.387835	-0.490577	-0.23942	2.38846	TRUE	FALSE	FALSE	0
4139	HIPK3	101	102	70	10	84.1	99.1	74.2	12.3	0.236779	-0.180687	-2.77345	-0.905785	1.99607	TRUE	FALSE	FALSE	0
4142	CD59	906	755	843	1005	753.7	732.7	892.2	1222.5	-0.0407678	0.243377	0.697772	0.300127	3.08725	TRUE	FALSE	FALSE	0
4143	FBXO3	112	86	61	25	93.3	83.5	64.7	30.5	-0.160101	-0.528111	-1.61307	-0.767093	1.96988	TRUE	FALSE	FALSE	0
4146	CAPRIN1	1212	912	684	408	1008.2	885.1	723.9	496.4	-0.187869	-0.47792	-1.02221	-0.562665	3.00355	TRUE	FALSE	FALSE	0
4147	NAT10	258	188	191	124	214.7	182.5	202.2	150.9	-0.234426	-0.0865392	-0.508729	-0.276565	2.33183	TRUE	FALSE	FALSE	0
4148	ABTB2	285	296	243	88	237.1	287.3	257.2	107.1	0.277062	0.117395	-1.14654	-0.250693	2.45834	TRUE	FALSE	FALSE	0
4149	CAT	296	302	258	130	246.3	293.1	273.1	158.2	0.250976	0.149013	-0.638667	-0.0795593	2.46702	TRUE	FALSE	FALSE	0
4152	APIP	127	98	79	98	105.7	95.2	83.7	119.3	-0.150942	-0.336676	0.174619	-0.104333	2.07664	TRUE	FALSE	FALSE	0
4153	PDHX	159	132	112	48	132.3	128.2	118.6	58.5	-0.0454168	-0.157709	-1.1773	-0.460143	2.12156	TRUE	FALSE	FALSE	0
4156	CD44	1005	1288	1135	769	836	1249.9	1201.2	935.4	0.580238	0.522902	0.16208	0.42174	3.09688	TRUE	FALSE	FALSE	0
4158	PAMR1	14	5	10	7	11.7	5	10.7	8.6	-1.22651	-0.128898	-0.4441	-0.599835	1.06819	FALSE	FALSE	FALSE	0
4159	FJX1	764	506	510	463	635.6	491.1	539.8	563.2	-0.372102	-0.235694	-0.174472	-0.260756	2.80318	TRUE	FALSE	FALSE	0
4160	TRIM44	537	606	456	402	446.8	588.1	482.6	489.1	0.396432	0.111199	0.1305	0.21271	2.76945	TRUE	FALSE	FALSE	0
4161	LDLRAD3	60	53	62	22	50	51.5	65.7	26.9	0.0426443	0.393965	-0.894322	-0.152571	1.81757	TRUE	FALSE	FALSE	0
4163	COMMD9	289	164	193	249	240.5	159.2	204.3	303	-0.595197	-0.235348	0.333281	-0.165754	2.48144	TRUE	FALSE	FALSE	0
4164	PRR5L	46	17	18	8	38.4	16.6	19.1	9.8	-1.20992	-1.00753	-1.97025	-1.3959	1.58433	TRUE	FALSE	TRUE	-1.3959		PRR5L	proline rich 5 like
4165	TRAF6	75	98	64	66	62.5	95.2	67.8	80.4	0.607105	0.117429	0.363339	0.362625	1.97864	TRUE	FALSE	FALSE	0
4168	C11orf74	29	19	21	10	24.2	18.5	22.3	12.3	-0.387482	-0.117963	-0.976349	-0.493931	1.38382	TRUE	FALSE	FALSE	0
4171	LRRC4C	6	3	7	12	5.1	3	7.5	14.7	-0.765535	0.556393	1.52725	0.439369	1.16732	FALSE	FALSE	FALSE	0
4175	API5	467	432	243	199	388.5	419.3	257.2	242.1	0.110068	-0.595024	-0.682312	-0.389089	2.62252	TRUE	FALSE	FALSE	0
4176	TTC17	105	132	157	88	87.4	128.2	166.2	107.1	0.552691	0.927215	0.293253	0.591053	2.22063	TRUE	FALSE	FALSE	0
4180	HSD17B12	225	212	173	131	187.2	205.8	183.2	159.4	0.136663	-0.0311609	-0.231929	-0.0421424	2.31345	TRUE	FALSE	FALSE	0
4181	ALKBH3	201	123	131	194	167.3	119.5	138.7	236.1	-0.485427	-0.27047	0.496961	-0.086312	2.3731	TRUE	FALSE	FALSE	0
4186	ACCS	56	44	36	27	46.7	42.8	38.2	32.9	-0.125812	-0.28985	-0.505335	-0.306999	1.66932	TRUE	FALSE	FALSE	0
4187	EXT2	678	954	962	699	564	925.8	1018.1	850.3	0.715005	0.852112	0.592277	0.719798	3.00779	TRUE	FALSE	FALSE	0
4189	CD82	64	55	105	40	53.3	53.5	111.2	48.8	0.00540336	1.06095	-0.127254	0.313033	2.0461	TRUE	FALSE	FALSE	0
4190	TSPAN18	13	106	57	42	10.9	103	60.4	51.2	3.24024	2.47022	2.23182	2.64743	2.01284	TRUE	TRUE	FALSE	2.64743	TSPAN18		tetraspanin 18
4191	TP53I11	132	184	199	106	109.9	178.6	210.7	129	0.700541	0.938999	0.23118	0.623573	2.32366	TRUE	FALSE	FALSE	0
4193	PRDM11	18	20	25	24	15.1	19.5	26.6	29.3	0.368926	0.816878	0.956352	0.714052	1.46687	TRUE	FALSE	FALSE	0
4194	SYT13	93	104	44	48	77.5	101	46.7	58.5	0.382087	-0.730774	-0.40576	-0.251482	2.00432	TRUE	FALSE	FALSE	0
4201	SLC35C1	36	32	45	40	30	31.2	47.7	48.8	0.0565835	0.669027	0.701919	0.475843	1.68842	TRUE	FALSE	FALSE	0
4202	CRY2	59	68	60	37	49.2	66.1	63.6	45.1	0.425992	0.370368	-0.125531	0.22361	1.8202	TRUE	FALSE	FALSE	0
4203	MAPK8IP1	357	262	281	144	297	254.3	297.5	175.2	-0.223931	0.00242674	-0.76146	-0.327655	2.47349	TRUE	FALSE	FALSE	0
4205	PEX16	89	73	76	67	74.1	70.9	80.5	81.6	-0.0636879	0.119515	0.139096	0.0649743	1.91169	TRUE	FALSE	FALSE	0
4207	PHF21A	98	123	94	62	81.6	119.5	99.6	75.5	0.55037	0.287577	-0.112093	0.241951	2.07737	TRUE	FALSE	FALSE	0
4210	DGKZ	349	220	248	161	290.4	213.6	262.5	195.9	-0.44313	-0.145724	-0.567924	-0.385593	2.463	TRUE	FALSE	FALSE	0
4212	MDK	104	50	140	142	86.6	48.6	148.2	172.8	-0.833411	0.775107	0.996664	0.312787	2.23754	TRUE	FALSE	FALSE	0
4214	AMBRA1	207	168	115	76	172.3	163.1	121.8	92.5	-0.0791659	-0.500409	-0.897397	-0.492324	2.23629	TRUE	FALSE	FALSE	0
4217	HARBI1	34	21	15	23	28.4	20.5	16	28.1	-0.470267	-0.827819	-0.0153208	-0.437802	1.45332	TRUE	FALSE	FALSE	0
4218	ATG13	259	271	225	124	215.5	263.1	238.2	150.9	0.287923	0.144486	-0.514095	-0.0272287	2.42012	TRUE	FALSE	FALSE	0
4219	ARHGAP1	780	640	738	673	648.9	621.1	781.1	818.7	-0.0631706	0.267511	0.335339	0.179893	2.91312	TRUE	FALSE	FALSE	0
4220	ZNF408	130	69	78	62	108.2	67.1	82.6	75.5	-0.689316	-0.389487	-0.519152	-0.532652	2.03423	TRUE	FALSE	FALSE	0
4222	CKAP5	812	902	649	507	675.5	875.4	686.9	616.8	0.373987	0.0241443	-0.131153	0.0889926	2.94221	TRUE	FALSE	FALSE	0
4226	LRP4	49	56	67	17	40.9	54.4	71	20.8	0.411506	0.795718	-0.975517	0.0772356	1.85126	TRUE	FALSE	FALSE	0
4227	C11orf49	170	156	146	179	141.5	151.5	154.6	217.8	0.0985157	0.127738	0.622202	0.282819	2.33806	TRUE	FALSE	FALSE	0
4228	ARFGAP2	553	343	313	216	460.1	332.9	331.3	262.8	-0.466859	-0.473809	-0.807982	-0.582883	2.66285	TRUE	FALSE	FALSE	0
4229	PACSIN3	171	164	161	104	142.3	159.2	170.5	126.6	0.161905	0.260836	-0.168658	0.0846942	2.23172	TRUE	FALSE	FALSE	0
4231	DDB2	406	278	252	259	337.8	269.9	266.8	315.1	-0.323744	-0.340411	-0.10036	-0.254838	2.52866	TRUE	FALSE	FALSE	0
4232	ACP2	153	197	215	218	127.4	191.3	227.6	265.3	0.586472	0.837135	1.05826	0.827289	2.42374	TRUE	FALSE	FALSE	0
4233	NR1H3	49	33	42	14	40.9	32.1	44.5	17.1	-0.349528	0.121704	-1.2581	-0.495309	1.64836	TRUE	FALSE	FALSE	0
4234	MADD	193	174	142	73	160.6	168.9	150.4	88.9	0.0726974	-0.0946673	-0.853217	-0.291729	2.22763	TRUE	FALSE	FALSE	0
4239	SLC39A13	350	392	475	322	291.2	380.5	502.7	391.7	0.385886	0.787687	0.427739	0.533771	2.70131	TRUE	FALSE	FALSE	0
4240	PSMC3	682	405	425	453	567.4	393.1	449.8	551.1	-0.52947	-0.335082	-0.042052	-0.302201	2.75389	TRUE	FALSE	FALSE	0
4242	CELF1	396	387	249	135	329.5	375.6	263.6	164.3	0.188919	-0.321928	-1.00395	-0.378985	2.57473	TRUE	FALSE	FALSE	0
4243	PTPMT1	430	334	316	448	357.8	324.2	334.5	545	-0.142269	-0.0971472	0.607103	0.122562	2.7364	TRUE	FALSE	FALSE	0
4244	KBTBD4	145	112	105	58	120.7	108.8	111.2	70.6	-0.149747	-0.118269	-0.773686	-0.347234	2.08171	TRUE	FALSE	FALSE	0
4245	NDUFS3	530	304	285	389	440.9	295.1	301.7	473.2	-0.579248	-0.547337	0.101999	-0.341529	2.67504	TRUE	FALSE	FALSE	0
4248	MTCH2	534	324	303	484	444.3	314.5	320.7	588.8	-0.498474	-0.47031	0.406244	-0.187513	2.76997	TRUE	FALSE	FALSE	0
4250	FNBP4	230	209	196	132	191.4	202.9	207.5	160.7	0.084178	0.116521	-0.252221	-0.0171741	2.31702	TRUE	FALSE	FALSE	0
4251	NUP160	259	230	173	86	215.5	223.3	183.2	104.7	0.0512954	-0.234268	-1.04143	-0.408133	2.34889	TRUE	FALSE	FALSE	0
4252	PTPRJ	132	550	326	161	109.9	533.8	345.1	195.9	2.28011	1.65082	0.833926	1.58829	2.72738	TRUE	FALSE	FALSE	0
4327	TNKS1BP1	485	534	520	368	403.5	518.3	550.4	447.7	0.361219	0.447912	0.149964	0.319698	2.74068	TRUE	FALSE	FALSE	0
4328	SSRP1	1749	1168	1007	1001	1454.8	1133.5	1065.7	1217.6	-0.360036	-0.449019	-0.256781	-0.355279	3.1628	TRUE	FALSE	FALSE	0
4333	RTN4RL2	37	37	34	35	30.9	36	36.1	42.7	0.22039	0.224392	0.466629	0.303804	1.63043	TRUE	FALSE	FALSE	0
4335	TIMM10	114	81	101	123	94.9	78.7	107	149.7	-0.270044	0.173131	0.657594	0.186894	2.17522	TRUE	FALSE	FALSE	0
4336	SMTNL1	7	11	2	5	5.9	10.8	2.2	6.2	0.872244	-1.42321	0.0715533	-0.159805	1.03342	FALSE	FALSE	FALSE	0
4337	UBE2L6	167	148	141	160	139	143.7	149.3	194.7	0.0479752	0.103129	0.486168	0.212424	2.28937	TRUE	FALSE	FALSE	0
4338	SERPING1	136	495	686	594	113.2	480.4	726	722.6	2.08536	2.6811	2.67432	2.48026	2.86094	TRUE	TRUE	FALSE	2.48026	SERPING1		serpin family G member 1
4341	CLP1	95	112	101	78	79.1	108.8	107	95	0.459929	0.435861	0.26425	0.38668	2.03663	TRUE	FALSE	FALSE	0
4342	ZDHHC5	572	671	583	344	475.9	651.2	617	418.5	0.452442	0.374612	-0.185431	0.213874	2.81371	TRUE	FALSE	FALSE	0
4343	MED19	134	122	131	138	111.6	118.5	138.7	167.9	0.08655	0.313631	0.589265	0.329815	2.22505	TRUE	FALSE	FALSE	0
4344	TMX2	184	106	139	160	153.1	103	147.2	194.7	-0.57183	-0.0566966	0.346779	-0.093916	2.28937	TRUE	FALSE	FALSE	0
4346	C11orf31	540	292	314	451	449.2	283.4	332.4	548.7	-0.664518	-0.434438	0.28866	-0.270099	2.73933	TRUE	FALSE	FALSE	0
4348	CTNND1	15	19	13	1	12.6	18.5	13.9	1.3	0.554102	0.141661	-3.27684	-0.860359	1.26717	FALSE	FALSE	FALSE	0
4362	LPXN	12	7	10	1	10.1	6.9	10.7	1.3	-0.549687	0.0832555	-2.95777	-1.1414	1.02938	FALSE	FALSE	FALSE	0
4364	ZFP91	310	232	175	147	257.9	225.2	185.3	178.9	-0.195605	-0.476949	-0.527658	-0.400071	2.41145	TRUE	FALSE	FALSE	0
4372	FAM111A	102	43	32	17	84.9	41.8	34	20.8	-1.02226	-1.32023	-2.02918	-1.45722	1.92891	TRUE	FALSE	TRUE	-1.45722		FAM111A	FAM111 trypsin like peptidase A
4382	OSBP	309	347	268	171	257.1	336.8	283.7	208.1	0.389563	0.142037	-0.305053	0.0755155	2.52737	TRUE	FALSE	FALSE	0
4384	PATL1	310	267	225	220	257.9	259.2	238.2	267.7	0.00725395	-0.114638	0.0538054	-0.0178597	2.42765	TRUE	FALSE	FALSE	0
4387	STX3	470	275	236	219	391	266.9	249.8	266.5	-0.550869	-0.646395	-0.553033	-0.583433	2.59218	TRUE	FALSE	FALSE	0
4388	MRPL16	575	450	408	369	478.4	436.8	431.8	448.9	-0.131245	-0.147854	-0.0918233	-0.123641	2.67979	TRUE	FALSE	FALSE	0
4410	CCDC86	194	105	134	96	161.5	102	141.9	116.9	-0.662965	-0.18666	-0.466259	-0.438628	2.20817	TRUE	FALSE	FALSE	0
4411	PTGDR2	42	14	19	31	35	13.7	20.2	37.8	-1.35318	-0.793	0.111031	-0.678382	1.57749	TRUE	FALSE	FALSE	0
[truncated: 10,327 more rows]
