# Supplementary material for: Heterozygous Knockout of ARID4B Using CRISPR/Cas9 Attenuates Some Aggressive Phenotypes in a Breast Cancer Cell Line
Source: Genes (Basel). 2023 Dec 6;14(12):2184. doi: 10.3390/genes14122184 (PMC10743217; doi:10.3390/genes14122184)
Supplement: Supplementary file 1 [file genes-14-02184-s001.zip › Supplementary-EnrichR-Pathways.xlsx]

## Sheet: Sheet1
# This table shows the results from EnrichR after using the list of UP regulated genes and then the DOWN regulated genes.
List	Topic	Collection	Term	Overlap	P-value	Adjusted P-value	Old P-value	Old Adjusted P-value	Odds Ratio	Combined Score	Genes
Up	AGE-RAGE signaling pathway	KEGG	AGE-RAGE signaling pathway in diabetic complications	6/100	0.000186986	0.0103465	0	0	7.875	67.6028	EGR1;COL4A2;COL4A1;COL4A3;COL4A6;FOXO1
Up	Amino acid metabolism	Bioplanet	Amino acid biosynthesis and interconversion (transamination)	4/16	7.70605e-06	0.000456859	0	0	40.786	480.194	ASNS;PYCR1;PHGDH;PSPH
Up	Amino acid metabolism	Bioplanet	Amino acid metabolism	6/195	0.00582633	0.0833767	0	0	3.89782	20.0557	CTH;PYCR1;ASNS;PHGDH;PSPH;INHBE
Up	Axon guidance	Bioplanet	Axon guidance	10/325	0.000397561	0.0117848	0	0	3.97212	31.1023	EPHA7;CNTNAP1;COL4A2;GDNF;COL4A1;DLG4;COL4A3;PLXNA2;GFRA1;ITGA5
Up	Beta-1/3 Integrin interactions	Bioplanet	Beta-1 integrin cell surface interactions	6/66	1.79744e-05	0.000921731	0	0	12.3588	135.039	PLAU;COL4A1;COL4A3;PLAUR;COL4A6;ITGA5
Up	Beta-1/3 Integrin interactions	Bioplanet	Beta-3 integrin cell surface interactions	5/43	2.76589e-05	0.00114784	0	0	16.1785	169.802	PLAU;COL4A1;COL4A3;PLAUR;COL4A6
Up	Collagen metabolism	Bioplanet	Bone mineralization regulation	4/11	1.4433e-06	0.000149742	0	0	69.9365	940.547	COL4A2;COL4A1;COL4A3;COL4A6
Up	Collagen metabolism	Bioplanet	Vitamin C in the brain	4/11	1.4433e-06	0.000149742	0	0	69.9365	940.547	COL4A2;COL4A1;COL4A3;COL4A6
Up	Collagen metabolism	Bioplanet	Angiotensin-converting enzyme 2 regulation of heart function	4/13	3.08684e-06	0.000256208	0	0	54.3896	690.115	COL4A2;COL4A1;COL4A3;COL4A6
Up	Collagen metabolism	Bioplanet	Prothrombin activation intrinsic pathway	5/32	6.22865e-06	0.000430815	0	0	22.7824	273.078	COL4A2;COL4A1;COL4A3;COL4A6;SERPING1
Up	Collagen metabolism	Bioplanet	Acute myocardial infarction	4/20	1.99893e-05	0.000921731	0	0	30.5833	330.921	COL4A2;COL4A1;COL4A3;COL4A6
Up	Collagen metabolism	Bioplanet	Integrin cell surface interactions	5/85	0.00071226	0.0173875	0	0	7.66848	55.574	COL4A2;COL4A1;COL4A3;ITGA5;RASGRP1
Up	Collagen metabolism	Reactome	Collagen Biosynthesis And Modifying Enzymes R-HSA-1650814	5/67	0.000236398	0.020608	0	0	9.90383	82.6969	COL4A2;COL4A1;COL4A3;P3H2;COL4A6
Up	Collagen metabolism	Reactome	Collagen Chain Trimerization R-HSA-8948216	4/44	0.000479652	0.0267689	0	0	12.2185	93.3794	COL4A2;COL4A1;COL4A3;COL4A6
Up	Collagen metabolism	Bioplanet	Collagen biosynthesis and modifying enzymes	4/64	0.00197431	0.0390161	0	0	8.13745	50.6763	COL4A2;COL4A1;COL4A3;COL4A6
Up	Collagen metabolism	Reactome	Collagen Formation R-HSA-1474290	5/90	0.000923152	0.0445165	0	0	7.21556	50.4203	COL4A2;COL4A1;COL4A3;P3H2;COL4A6
Up	Epithelial To Mesenchymal Transition In Colorectal Cancer	Wikipathways	Epithelial To Mesenchymal Transition In Colorectal Cancer WP4239	7/160	0.000385119	0.0456365	0	0	5.66313	44.5233	COL4A2;COL4A1;COL4A3;COL4A6;WNT7A;ITGA5;CLDN1
Up	Collagen metabolism	Reactome	Integrin Cell Surface Interactions R-HSA-216083	4/66	0.00221099	0.0792066	0	0	7.87415	48.1451	COL4A2;COL4A1;COL4A3;ITGA5
Up	Cytochrome P450	Reactome	Xenobiotics R-HSA-211981	4/24	4.27197e-05	0.00927018	0	0	24.4617	246.106	CYP3A7-CYP3A51P;CYP3A43;CYP3A4;CYP3A5
Up	Cytochrome P450	Bioplanet	Drug metabolism: cytochrome P450	4/83	0.00505707	0.0753565	0	0	6.1744	32.6439	CYP3A43;CYP3A4;CYP3A5;GSTM5
Up	Cytochrome P450	Reactome	Cytochrome P450 - Arranged By Substrate Type R-HSA-211897	4/65	0.00209034	0.0792066	0	0	8.00364	49.3859	CYP3A7-CYP3A51P;CYP3A43;CYP3A4;CYP3A5
Up	Developmental biology	Bioplanet	Developmental biology	13/420	5.0669e-05	0.0017523	0	0	4.05568	40.1114	EGR2;CNTNAP1;SMARCD3;HNF4G;GFRA1;FOXO1;COL4A2;GDNF;COL4A1;DLG4;COL4A3;PLXNA2;ITGA5
Up	ECM-receptor interaction	KEGG	ECM-receptor interaction	6/88	9.22526e-05	0.00865754	0	0	9.03293	83.9247	RELN;COL4A2;COL4A1;COL4A3;COL4A6;ITGA5
Up	ECM-receptor interaction	Bioplanet	ECM-receptor interaction	5/84	0.000674833	0.0173875	0	0	7.76594	56.6995	RELN;COL4A2;COL4A1;COL4A6;ITGA5
Up	Extracellular matrix organization	Bioplanet	Extracellular matrix organization	5/93	0.00107013	0.0233739	0	0	6.96852	47.6645	MMP11;COL4A2;COL4A1;COL4A3;COL4A6
Up	Human papillomavirus infection	KEGG	Human papillomavirus infection	11/331	0.000104308	0.00865754	0	0	4.3277	39.6771	HES7;DLG2;RELN;COL4A2;COL4A1;COL4A3;COL4A6;WNT7A;ATP6V0A4;ITGA5;FOXO1
Up	NCAM Signaling	Bioplanet	NCAM1 interactions	5/44	3.09968e-05	0.00116942	0	0	15.7629	163.644	COL4A2;GDNF;COL4A1;COL4A3;GFRA1
Up	NCAM Signaling	Reactome	NCAM1 Interactions R-HSA-419037	5/37	1.30382e-05	0.0056586	0	0	19.2178	216.154	COL4A2;GDNF;COL4A1;COL4A3;GFRA1
Up	NCAM Signaling	Bioplanet	NCAM signaling for neurite out-growth	5/70	0.000290391	0.00927019	0	0	9.44529	76.9251	COL4A2;GDNF;COL4A1;COL4A3;GFRA1
Up	NCAM Signaling	Reactome	NCAM Signaling For Neurite Out-Growth R-HSA-375165	5/57	0.000109562	0.01585	0	0	11.8144	107.736	COL4A2;GDNF;COL4A1;COL4A3;GFRA1
Up	NGF-stimulated Transcription	Reactome	NGF-stimulated Transcription R-HSA-9031628	4/39	0.000300136	0.0217098	0	0	13.9675	113.295	EGR1;EGR2;GDNF;VGF
Up	NGF-stimulated Transcription	Reactome	Nuclear Events (Kinase And Transcription Factor Activation) R-HSA-198725	4/61	0.00165305	0.0717424	0	0	8.56703	54.873	EGR1;EGR2;VGF;GDNF
Up	PI3K-Akt signaling pathway	KEGG	PI3K-Akt signaling pathway	10/354	0.000770478	0.0319748	0	0	3.63186	26.035	RELN;COL4A2;LPAR5;COL4A1;GNG7;COL4A3;COL4A6;ITGA5;AREG;PCK2
Up	PI3K-Akt signaling pathway	Wikipathways	PI3K Akt Signaling Pathway WP4172	9/338	0.00210488	0.0691383	0	0	3.39854	20.9469	RELN;COL4A2;LPAR5;COL4A1;GNG7;COL4A3;COL4A6;ITGA5;PCK2
Up	Platelet Signaling & Homeostasis	Bioplanet	Platelet amyloid precursor protein pathway	5/14	6.98737e-08	2.89976e-05	0	0	68.4092	1127.15	COL4A2;COL4A1;PLAU;COL4A3;COL4A6
Up	Platelet Signaling & Homeostasis	Bioplanet	Signaling by PDGF	6/122	0.000545927	0.015104	0	0	6.37435	47.8907	COL4A2;COL4A1;PDE1B;COL4A3;TRIB3;FOXO1
Up	Platelet Signaling & Homeostasis	Bioplanet	Platelet homeostasis	4/82	0.00484414	0.0753565	0	0	6.25388	33.3331	PDE1B;GNG7;ATP2B3;PDE9A
Up	Prolactin regulation of apoptosis	Bioplanet	Prolactin regulation of apoptosis	5/118	0.0030531	0.0527932	0	0	5.41994	31.3901	EGR1;TMC5;CLDN1;AREG;MAP3K5
Up	TGF-beta regulation of extracellular matrix	Bioplanet	TGF-beta regulation of extracellular matrix	19/565	2.49125e-07	5.16935e-05	0	0	4.56595	69.4266	COLEC12;CA12;EGR2;CNTNAP1;KHDRBS3;STC1;ASNS;BTBD11;CLDN1;AREG;PDIA5;COL4A2;CTH;GAS1;TRIB3;GARS;MAP3K5;PCK2;GSTM5
Down	BDNF signaling pathway	Bioplanet	BDNF signaling pathway	13/261	3.68296e-05	0.00309983	0	0	4.17087	42.5813	CRABP2;CADM1;IGFBP5;INSIG1;CYP51A1;ICA1;DKK1;UGDH;BCL2L11;CXCL12;ID2;RCC1;S100A4
Down	Cholesterol Metabolism	WikiPathways	Cholesterol Synthesis Disorders WP5193	8/18	2.6924e-11	8.53492e-09	0	0	63.1424	1536.76	IDI1;SQLE;HMGCS1;CYP51A1;DHCR24;MVD;HMGCR;LSS
Down	Cholesterol Metabolism	WikiPathways	Cholesterol Biosynthesis Pathway WP197	7/15	3.22867e-10	5.11744e-08	0	0	68.7938	1503.41	IDI1;SQLE;HMGCS1;CYP51A1;MVD;HMGCR;LSS
Down	Cholesterol Metabolism	Bioplanet	Cholesterol biosynthesis	8/24	4.23236e-10	2.13734e-07	0	0	39.452	851.496	IDI1;SQLE;HMGCS1;CYP51A1;DHCR24;MVD;HMGCR;LSS
Down	Cholesterol Metabolism	WikiPathways	Cholesterol Metabolism With Bloch And Kandutsch Russell Pathways WP4718	9/47	7.64408e-09	8.07725e-07	0	0	18.7419	350.274	CYP27A1;IDI1;SQLE;HMGCS1;CYP51A1;DHCR24;MVD;HMGCR;LSS
Down	Cholesterol Metabolism	WikiPathways	Enterocyte Cholesterol Metabolism WP5333	8/36	1.52332e-08	1.20723e-06	0	0	22.5303	405.54	IDI1;SQLE;HMGCS1;CYP51A1;DHCR24;MVD;HMGCR;LSS
Down	Cholesterol Metabolism	WikiPathways	Cholesterol Biosynthesis Pathway In Hepatocytes WP5329	8/43	6.75221e-08	4.2809e-06	0	0	18.0178	297.489	CYP27A1;IDI1;HMGCS1;CYP51A1;DHCR24;MVD;HMGCR;LSS
Down	Cholesterol Metabolism	WikiPathways	Sterol Regulatory Element Binding Proteins SREBP Signaling WP1982	9/69	2.48322e-07	1.31197e-05	0	0	11.8566	180.322	IDI1;SQLE;HMGCS1;INSIG1;CYP51A1;MVD;HMGCR;ACSS1;LSS
Down	Cholesterol Metabolism	Reactome	Cholesterol Biosynthesis R-HSA-191273	7/26	2.92367e-08	1.54662e-05	0	0	28.9497	502.214	IDI1;SQLE;HMGCS1;CYP51A1;DHCR24;MVD;HMGCR
Down	Cholesterol Metabolism	WikiPathways	Cholesterol Metabolism WP5304	9/72	3.60599e-07	1.633e-05	0	0	11.2903	167.497	CYP27A1;IDI1;SQLE;HMGCS1;CYP51A1;MVD;DHCR24;HMGCR;LSS
Down	Cholesterol Metabolism	Reactome	Regulation Of Cholesterol Biosynthesis By SREBP (SREBF) R-HSA-1655829	7/55	6.55738e-06	0.00115628	0	0	11.4424	136.564	IDI1;SQLE;HMGCS1;INSIG1;CYP51A1;MVD;HMGCR
Down	Cholesterol Metabolism	Reactome	Activation Of Gene Expression By SREBF (SREBP) R-HSA-2426168	6/42	1.54511e-05	0.00204341	0	0	13.0331	144.378	IDI1;SQLE;HMGCS1;CYP51A1;MVD;HMGCR
Down	Metabolism Of Steroids	Reactome	Metabolism Of Steroids R-HSA-8957322	11/153	4.94223e-06	0.00115628	0	0	6.147	75.1022	CYP27A1;IDI1;SQLE;HMGCS1;INSIG1;AKR1B15;HSD17B2;CYP51A1;DHCR24;MVD;HMGCR
Down	Mevalonate / Terpenoid metabolism	WikiPathways	Mevalonate Arm Of Cholesterol Biosynthesis Pathway WP4190	4/13	1.76508e-05	0.000699411	0	0	34.5284	377.904	IDI1;HMGCS1;MVD;HMGCR
Down	Mevalonate / Terpenoid metabolism	Bioplanet	Terpenoid backbone biosynthesis	4/15	3.30182e-05	0.00309983	0	0	28.2477	291.472	IDI1;HMGCS1;MVD;HMGCR
Down	Mevalonate / Terpenoid metabolism	KEGG	Terpenoid backbone biosynthesis	4/22	0.000164802	0.0136786	0	0	17.2563	150.316	IDI1;HMGCS1;MVD;HMGCR
Down	Oncostatin M	Bioplanet	Oncostatin M	16/311	3.09084e-06	0.000520291	0	0	4.35848	55.2964	EPHB6;CRABP2;HMGCS1;F2R;KRT7;DHCR24;HMGCR;CDH8;ETS2;AURKA;NPPB;AKR1B10;CXCL12;HSD17B2;LCN2;TIMP4
Down	Steroid biosynthesis	Bioplanet	Steroid biosynthesis	5/26	1.81086e-05	0.00228621	0	0	18.5592	202.65	SQLE;HSD17B2;CYP51A1;DHCR24;LSS
Down	Steroid biosynthesis	KEGG	Steroid biosynthesis	4/20	0.000111392	0.0136786	0	0	19.4154	176.727	SQLE;CYP51A1;DHCR24;LSS
Down	Target Of Rapamycin Signaling	WikiPathways	Target Of Rapamycin Signaling WP1471	4/36	0.0011519	0.0331956	0	0	9.6998	65.6322	IDI1;ULK2;PRR5L;HMGCR
Down	TGF-beta regulation of extracellular matrix	Bioplanet	TGF-beta regulation of extracellular matrix	27/565	5.40292e-09	1.36424e-06	0	0	4.17216	79.4226	PTGER4;SRPX;IDI1;CRABP2;CTBP1;INSIG1;CCNF;SLC40A1;HMGCR;IQGAP2;ETS2;CSRP2;RBBP4;PLEK2;NRCAM;VCAM1;HMGCS1;CAV1;F2R;LMO7;NR2F2;DKK1;AKR1B10;TSPAN13;ADORA2B;ID2;LCN2
